# Supplementary material for: Integrated analysis of the functions and clinical implications of exosome circRNAs in colorectal cancer
Source: Front Immunol. 2022 Jul 18;13:919014. doi: 10.3389/fimmu.2022.919014 (PMC9339618; doi:10.3389/fimmu.2022.919014)
Supplement: Supplementary file 1 [file DataSheet_1.zip]

Archive with 8 entries (7 files):
- Supplementary Figures/Supplementary Figure1.tif
- Supplementary Figures/Supplementary Figure2.tif
- Supplementary Figures/Supplementary Figure3.tif
- Supplementary Figures/Supplementary Figure4.tif
- Supplementary Figures/Supplementary Figure5.tif
- Supplementary Figures/Supplementary Figure6.tif
- Supplementary Figures/Supplementary Figure7.tif
- Supplementary Figures/
