# Supplementary material for: Integrated analysis of the functions and clinical implications of exosome circRNAs in colorectal cancer
Source: Front Immunol. 2022 Jul 18;13:919014. doi: 10.3389/fimmu.2022.919014 (PMC9339618; doi:10.3389/fimmu.2022.919014)
Supplement: Supplementary Figure 3 — Composition of immune cells and association of tumor-infiltrating immune cells in CRC and control samples. [file Table_3.xls]

differentially expressed exo-circRNAs
gene	conMean	treatMean	logFC	pValue
hsa_circ_0007635	1.233784423	2.864531595	1.215208914	0.000401036
hsa_circ_0005273	1.546896822	3.281356027	1.084915162	0.000800868
hsa_circ_0002278	1.07419081	2.59341717	1.271604009	0.000953917
hsa_circ_0023233	0.536414826	1.765095698	1.718325386	0.001149933
hsa_circ_0001411	0.45263188	1.388321775	1.616931879	0.001248771
hsa_circ_0050334	1.097959899	2.667349017	1.280581248	0.001328402
hsa_circ_0027355	0.90582942	2.336020254	1.36674148	0.001432573
hsa_circ_0069621	0.906692632	2.273757427	1.326392883	0.002087972
hsa_circ_0007694	1.311071296	2.669634633	1.025896166	0.003474068
hsa_circ_0000126	0.759525169	1.823175526	1.263283786	0.003553946
hsa_circ_0019120	0.81899925	2.012190078	1.296832557	0.003789395
hsa_circ_0003916	0.895910308	2.156007313	1.26693586	0.004726238
hsa_circ_0014088	0.919347192	1.897301707	1.045267409	0.00534027
hsa_circ_0003039	1.088835621	2.399876766	1.140174156	0.006101941
hsa_circ_0008126	1.184244529	2.511512637	1.084589527	0.006761662
hsa_circ_0073156	1.055248941	2.320764659	1.137016849	0.006914273
hsa_circ_0091103	0.847797636	0.213963646	-1.986354254	0.007600134
hsa_circ_0063681	0.731872159	0.177582738	-2.043100318	0.008518633
hsa_circ_0006882	1.130528933	0.358456994	-1.657125968	0.009711168
