# Supplementary material for: Integrated analysis of the functions and clinical implications of exosome circRNAs in colorectal cancer
Source: Front Immunol. 2022 Jul 18;13:919014. doi: 10.3389/fimmu.2022.919014 (PMC9339618; doi:10.3389/fimmu.2022.919014)
Supplement: Supplementary Figure 4 — The correlation between 22 target genes and the immunotherapeutic response in IMvigor210 cohort. [file Table_4.xls]

differentially expressed miRNAs
id	logFC	AveExpr	t	P.Value
hsa-miR-450a-5p	5.087589044	1.615527239	16.70918461	4.98E-06
hsa-miR-183-5p	2.345838094	4.082824692	6.654283703	0.000709445
hsa-miR-637	-4.562575775	0.853976382	-6.428837716	0.000845175
hsa-miR-1246	3.794532344	8.262187828	6.297638099	0.000937933
hsa-miR-139-5p	-3.678288886	0.411832938	-5.629034357	0.00163937
hsa-miR-491-3p	2.0170407	6.44501335	5.279903684	0.002238546
hsa-miR-1290	2.376699967	6.081052672	5.108005823	0.002623862
hsa-miR-124-3p	-3.050996306	2.365751881	-4.912728523	0.00315704
hsa-miR-490-5p	-1.377645539	3.515986747	-4.871397674	0.003285199
hsa-miR-503-5p	1.823635386	3.261352113	4.865401404	0.003304282
hsa-miR-20a-3p	2.471977014	4.072756365	4.727476515	0.003780191
hsa-miR-3156-5p	-1.676354167	12.60185775	-4.725522507	0.003787474
hsa-miR-335-3p	3.171123572	4.350493575	4.699463697	0.003886148
hsa-miR-548u	-4.474974125	0.810175557	-4.601287433	0.004285142
hsa-miR-4728-5p	1.161887033	6.952838517	4.501417691	0.004739608
hsa-miR-378a-3p	-1.300293944	9.327507028	-4.407334686	0.005218488
hsa-miR-625-5p	1.128518522	5.1863861	4.369297921	0.00542752
hsa-miR-145-5p	-2.824381194	10.9452506	-4.261645035	0.006072543
hsa-miR-378i	-1.192159389	8.948938306	-4.215098526	0.006378017
hsa-miR-4254	2.057687606	4.520141086	4.2043919	0.00645072
hsa-miR-1244	3.707539878	1.8863322	4.20389903	0.006454089
hsa-miR-592	5.765463144	4.998276506	4.203121464	0.006459409
hsa-miR-6753-3p	1.157771178	4.043661517	4.179158145	0.00662581
hsa-miR-1229-5p	-1.878131611	10.96692614	-4.028694067	0.007788408
hsa-miR-135b-5p	7.015639172	6.716803081	3.98542324	0.008164207
hsa-miR-431-3p	1.48997855	5.126429681	3.957634646	0.008416316
hsa-miR-4648	-2.574664356	8.9723026	-3.874664629	0.009222794
hsa-miR-619-5p	1.144322861	5.019509508	3.869914676	0.009271531
hsa-miR-4756-3p	-5.345812086	1.245594538	-3.859378727	0.009380674
hsa-miR-301b-3p	3.730702825	3.015224971	3.838374203	0.009602599
hsa-miR-485-5p	-2.697924908	1.026026282	-3.83786036	0.009608101
hsa-miR-193a-5p	-1.169551783	4.184482975	-3.836920256	0.009618177
hsa-miR-182-5p	3.534453542	2.917100329	3.812841021	0.009880357
