# Supplementary material for: Integrated analysis of the functions and clinical implications of exosome circRNAs in colorectal cancer
Source: Front Immunol. 2022 Jul 18;13:919014. doi: 10.3389/fimmu.2022.919014 (PMC9339618; doi:10.3389/fimmu.2022.919014)
Supplement: Supplementary Figure 5 — The correlation between 22 target genes and the immunotherapeutic response in GSE78220 cohort. [file Table_5.xls]

differentially expressed mRNAs
id	logFC	AveExpr	t	P.Value
TBC1D15	-1.241801167	3.471444694	-3.940153863	0.009939641
TOP2A	2.938636556	8.090600889	3.940374932	0.009937356
C15orf65	-1.106663	6.555092667	-3.94250995	0.009915322
CTHRC1	2.327934722	9.026945583	3.944824885	0.009891494
AKT3	-1.155200389	9.373312528	-3.947584654	0.009863173
LRRC55	-1.254610833	5.326240583	-3.950402129	0.009834355
AGTR1	-2.196237389	3.73956175	-3.957192738	0.009765291
FAM24A	1.363727778	9.164253833	3.958366662	0.009753408
JAML	-1.576274944	11.32100842	-3.96578676	0.009678678
GLTP	-1.300839889	11.15854528	-3.967052557	0.009665995
CISD3	-1.3269095	10.88594214	-3.971431363	0.009622267
FAT1	1.125392444	8.580679333	3.981327233	0.009524272
NEK2	1.229798278	12.50534142	3.981521991	0.009522355
CEL	3.164307222	7.904551056	3.985276357	0.009485484
RRM1	1.551219167	5.572541972	3.994754902	0.009393119
RIMKLA	-1.606311278	7.119387861	-3.994964791	0.009391086
TKT	1.351306111	7.324075722	3.995398193	0.009386888
GRPEL2	1.322821611	5.897570639	3.999816838	0.009344213
RHD	-1.547677167	5.324057806	-4.001215019	0.009330756
TGFBI	1.786699778	7.962918	4.00219576	0.00932133
P3H2	-1.144854333	9.207041	-4.005141581	0.009293082
CHAF1B	1.733366444	5.539568722	4.005792802	0.00928685
LAD1	1.232271	8.682179167	4.008640135	0.00925966
IKZF3	-1.210675333	7.421162833	-4.009850716	0.009248128
ECT2	1.922668278	6.392773917	4.012855058	0.009219578
LXN	-1.423961222	10.44112456	-4.013093179	0.009217319
ST20	-1.039556222	11.83704322	-4.020121639	0.009150939
WISP1	1.760323361	3.622172375	4.025374936	0.00910168
GPR75	1.049417611	6.158356583	4.035417556	0.009008355
FANCI	2.509007333	7.341942556	4.036051278	0.009002502
ANXA1	-1.128377167	6.970820028	-4.036264838	0.009000531
TGDS	1.590167778	8.479079944	4.038562782	0.008979351
TTPA	-1.662237667	4.9679345	-4.041670937	0.008950794
KCNA2	-1.660238611	5.616858139	-4.043460935	0.008934396
NXPE4	-2.0178955	10.75908147	-4.044286217	0.008926846
FBXO41	2.255878	10.4925255	4.046955134	0.008902483
TWNK	1.336874361	3.464802153	4.04817413	0.00889138
CYS1	-2.335070111	8.738165	-4.048865277	0.008885092
RNF150	-3.956897389	6.02798175	-4.050861314	0.008866961
C1QTNF4	-1.092269444	3.246274111	-4.051985127	0.008856772
ARHGEF39	1.987163556	6.052633222	4.057255134	0.008809167
SLC6A19	-2.766781056	5.346389806	-4.060711884	0.0087781
PGM5	-2.798954667	5.070601056	-4.062881757	0.008758663
PPM1F	-1.010599167	6.401054083	-4.065283086	0.00873721
MUC15	1.985489472	3.634370319	4.066617088	0.008725318
TGIF2-RAB5IF	2.111905222	4.627355444	4.073941655	0.008660353
SLC10A4	-1.616333278	5.792010861	-4.08221511	0.008587635
NOL6	1.263538167	4.782066694	4.083249803	0.00857859
LTBP2	1.535194333	6.451611222	4.084185055	0.008570424
SSPO	-2.204829778	9.119378556	-4.086876769	0.00854697
PLA2G12B	1.145975278	7.633332861	4.087128972	0.008544776
MT1M	-1.850096778	8.267540222	-4.087713626	0.008539693
AJUBA	3.480858722	7.613388528	4.092288345	0.008500039
MSH5-SAPCD1	2.169987944	8.437898028	4.096402027	0.008464561
ATAD5	2.547269722	7.462955194	4.099369242	0.008439076
TUBB6	-1.315206389	11.43177808	-4.100136672	0.008432499
STIL	2.280449306	4.190498736	4.10657327	0.008377565
RDH10	1.0262675	5.302607472	4.108654417	0.008359891
TXNDC8	-2.118599056	5.761326083	-4.108657002	0.008359869
GSTCD	1.684158278	10.86843369	4.109432281	0.008353296
FCGR2B	-1.683759111	4.145043944	-4.11322129	0.008321256
SSBP2	-2.031742556	6.146982056	-4.125919872	0.008214898
ADK	1.405344167	4.266880861	4.128631204	0.008192391
S100A9	1.793150222	7.554141389	4.133725139	0.008150297
LZTS1	1.901502111	5.330472889	4.136915179	0.008124061
BTG1	-1.176610944	13.70601264	-4.139996548	0.008098811
STRAP	1.540020444	9.333388556	4.145473095	0.008054156
PRKAA2	-1.157616	4.548477111	-4.145545868	0.008053564
ZNF8	1.097085222	8.610906389	4.147851005	0.008034854
UNC5CL	2.791174278	10.71378675	4.155591701	0.007972388
NEMP1	1.981886611	4.675844917	4.156033357	0.007968841
TIGD4	2.496149	5.651927833	4.160625573	0.007932064
DHX58	-1.398011944	8.068862083	-4.167293761	0.007879008
HSBP1L1	-1.104531	9.913948444	-4.171098648	0.007848916
TOX	-3.016254333	6.954465167	-4.172727676	0.007836072
PMAIP1	2.4152615	8.458198361	4.179639979	0.007781842
CA4	-3.3336275	9.656622806	-4.179775455	0.007780783
RGS2	-2.323349667	9.888612778	-4.183919429	0.007748483
PCNX2	1.394932222	6.011967167	4.190754699	0.00769554
NDC80	2.186458778	9.7635105	4.19181267	0.007687383
TAAR5	-1.793092222	6.211198778	-4.194815175	0.007664286
TUSC3	-1.453195722	8.053060361	-4.19944667	0.007628814
NEURL4	1.161738722	4.979244306	4.203066336	0.007601222
CATG00000035909.1	-1.199340889	5.582521278	-4.204916523	0.007587163
EFEMP1	-2.395752167	9.046460417	-4.208700878	0.007558499
FLT3	-2.239347333	3.885895778	-4.215281295	0.007508952
ZMYM5	1.074496111	9.222781667	4.222520639	0.007454872
RNF125	-2.039890889	9.792040056	-4.224949719	0.007436827
BST2	-1.285306944	5.199899194	-4.231821085	0.00738605
STAC	-2.828919722	4.822174361	-4.237671853	0.007343128
TBL1XR1	1.261347639	7.586984792	4.255777088	0.007212107
MT4	-2.5213755	7.531680861	-4.261028124	0.00717461
B3GALT2	-2.694783667	7.324008778	-4.262691143	0.007162781
C5orf34	2.640123889	6.427539833	4.263930443	0.007153981
KIF4B	2.994910278	10.18708203	4.264818506	0.007147682
EEPD1	1.880638861	3.716469681	4.265136702	0.007145427
MYH15	-1.4094005	5.501252139	-4.266800309	0.007133649
CPQ	-1.297964611	8.623093917	-4.270314029	0.007108847
SFRP1	-2.439030167	7.209195028	-4.273416419	0.007087029
IL17A	-1.915464667	3.702829	-4.277946393	0.007055311
KIF18A	2.792097722	7.96149925	4.281454862	0.007030857
FGF9	-2.504419556	7.693673944	-4.282085557	0.007026471
KLHDC1	-2.276439944	6.777600861	-4.282385069	0.00702439
GSTM3	-2.193331722	6.942425528	-4.286045839	0.006999004
CASQ2	-2.991984556	4.131413	-4.287966446	0.006985728
ENPP2	-1.155551167	5.305815417	-4.290419057	0.006968816
ASPH	1.041838833	8.869847028	4.29774634	0.006918571
KRTAP1-1	-3.782126333	6.281118	-4.297773742	0.006918384
MT1HL1	-2.711351722	10.78801331	-4.300268129	0.006901375
CNRIP1	-1.637624611	10.21619492	-4.304002996	0.006875997
MATN2	-2.3647435	6.334622917	-4.313124072	0.006814468
ANKRD10	1.260716667	9.226235667	4.322471746	0.006752065
NAP1L2	-2.757748667	7.8965095	-4.324123435	0.006741107
SOCS3	-1.966613389	7.705749861	-4.328250233	0.006713818
CSTL1	1.725279667	5.027909611	4.329755705	0.006703894
CDCA7	2.0302315	6.195101917	4.334519983	0.0066726
FIBCD1	-1.264952611	7.930755472	-4.339043296	0.006643043
RAB29	1.0032115	10.53865564	4.342490003	0.006620623
BBOF1	-1.129866722	6.034662139	-4.343812232	0.006612045
TLR7	-1.043932611	3.33408475	-4.350678258	0.006567706
PLA2G3	4.522826556	5.677581833	4.352402143	0.006556627
ORC1	1.707638389	5.454856472	4.364554415	0.006479137
RHBDF2	1.428769028	3.721774931	4.367865757	0.006458204
CXCL1	2.615576444	8.385609111	4.372985834	0.00642599
IL16	-1.354068667	6.891832	-4.374437884	0.006416888
MAOB	-2.1669	7.056778611	-4.376704744	0.006402708
CKS2	2.435054611	12.02455897	4.386870994	0.006339555
AL158147.2	1.084848972	3.203587514	4.387821331	0.006333688
AC091167.6	1.315694611	3.59662975	4.393450734	0.006299063
PENK	-5.454604111	5.865155222	-4.396944322	0.006277684
GPR143	2.034563667	5.533349389	4.407876418	0.006211323
IL23A	2.273605	7.931465667	4.412313776	0.006184617
BTBD16	1.975566944	6.835255972	4.421236129	0.006131317
SMIM10	-1.249895389	8.68031375	-4.422662209	0.006122847
FAM81A	1.360909833	4.096255694	4.42478712	0.006110251
NFE2L3	2.842571556	8.434674278	4.441855417	0.00601015
KIF11	2.588319111	10.87711417	4.446091446	0.0059856
CATG00000110016.1	-1.510216833	6.320441694	-4.450470105	0.005960344
CASS4	1.209178139	3.600682931	4.452867437	0.005946569
ZDHHC20	1.254462333	8.291049278	4.454328907	0.005938189
FGF13	-1.480740056	3.812297306	-4.468499824	0.005857634
HAPLN1	-1.191027778	4.863614056	-4.472575309	0.0058347
AUNIP	2.239669278	6.772719528	4.472855887	0.005833125
MACC1	1.293200056	6.05382425	4.475854573	0.005816322
LARS	1.000863111	8.652735056	4.491315476	0.005730565
MON2	-1.3249515	6.947434861	-4.503209718	0.005665582
OLFM4	3.660454944	8.858373806	4.503714457	0.005662843
TMIGD1	-2.722981722	11.32021581	-4.505075288	0.005655466
CPM	-1.980705833	11.07516614	-4.508981096	0.005634356
GSTM1	-1.0194635	5.267777917	-4.510601542	0.005625624
MMP10	2.166402222	5.917443944	4.510641114	0.005625411
XKR3	-1.981721833	5.557860417	-4.514098737	0.005606833
ACADL	-1.419233	3.774333222	-4.518503194	0.005583269
RPL6	2.104606611	7.824513972	4.518872529	0.005581298
CFH	-1.121699333	8.795832667	-4.530137386	0.005521573
SLC28A2	-2.913466778	7.676923889	-4.530724338	0.005518481
IGFALS	-1.259573222	4.627620722	-4.531583703	0.005513958
SKA2	1.651805444	10.49128389	4.533050926	0.005506245
PLK1	2.748914222	12.39487456	4.533229376	0.005505308
INSIG1	2.812837167	8.658390694	4.537568897	0.005482574
RAP1GDS1	1.273544778	10.10644444	4.538291795	0.005478797
EPOP	4.513696778	10.76143183	4.540540024	0.005467071
MS4A6E	-2.373093278	9.534366861	-4.550370883	0.005416134
SGO2	1.999985167	9.049468861	4.555887769	0.005387789
CD33	-1.743962389	8.022188583	-4.559836234	0.005367607
CENPE	2.712832417	3.992181958	4.565591362	0.005338346
TENT5C	-2.320379778	13.162692	-4.571194198	0.005310036
GIMAP4	-1.432798278	8.431867528	-4.572092874	0.005305512
PLAA	1.044958333	9.1402465	4.582270152	0.005254579
TDRP	-1.760893278	5.210194806	-4.586772075	0.005232229
BRCA2	1.317327389	7.36108325	4.593282969	0.005200099
GNG7	-1.215561556	6.720412	-4.593619803	0.005198443
DCUN1D3	1.239205889	7.188304944	4.594302211	0.00519509
CEP170	-1.462087444	9.181234056	-4.596250043	0.005185533
TMSB15A	1.747826333	7.424756833	4.596917949	0.00518226
PAICS	1.884461333	5.760079444	4.607188539	0.005132236
CLDN1	1.936183611	7.734651472	4.608692983	0.005124955
SLC25A11	-1.364803778	8.030347389	-4.609201222	0.005122498
ZFP3	-1.4941395	11.47085881	-4.609846561	0.00511938
SFTPA2	-2.726483944	4.377654861	-4.612998613	0.005104184
KIF23	3.160954389	5.944994639	4.621914788	0.005061478
MRPL48	-1.898922056	4.125932417	-4.623240298	0.005055164
ITGA9	1.030138111	8.825061833	4.624496841	0.005049188
LMNB1	1.83313	9.843098556	4.626516421	0.005039599
NMB	1.635998278	7.323322972	4.634325269	0.005002719
SYNPO2	-2.480498722	5.929195139	-4.645552377	0.00495024
BPNT1	-1.711821	3.941930611	-4.647271515	0.004942261
C9orf38	1.110349444	8.445982667	4.650813606	0.004925866
AL031777.3	1.271604556	10.34265589	4.658941692	0.004888482
NKD2	3.593627833	9.67813325	4.665616477	0.004858027
CATG00000049936.1	-1.193894611	5.768235139	-4.6733251	0.004823127
ENC1	2.311056667	5.715201167	4.677496313	0.004804363
PLCG2	-1.574566778	7.896413278	-4.686198675	0.004765486
EVC	-1.496666167	9.294763417	-4.694150896	0.004730277
MMP3	5.379532778	8.199352944	4.694505659	0.004728714
KDM5C	-1.283829778	12.2198835	-4.710454883	0.004659025
C8orf88	-2.898299	7.465010444	-4.712231332	0.004651337
MORN5	-4.585791167	5.526202306	-4.714404574	0.004641951
CT62	1.186297389	3.553202861	4.714932021	0.004639677
TRIM59	1.618975389	9.238157028	4.715399517	0.004637662
LIFR	-2.883712889	5.804681611	-4.722305638	0.004608012
MEOX2	-3.471802167	6.986571028	-4.723140059	0.004604445
BMP3	-3.902977278	9.106791694	-4.724192346	0.00459995
ACAT2	1.493727167	7.178766306	4.733379306	0.004560926
MAFB	-1.305780833	11.19552197	-4.735817502	0.004550633
TMEM102	-1.419356056	10.64807136	-4.739279218	0.004536066
FOXRED1	-1.755808056	3.970371639	-4.739868255	0.004533592
DNAH14	2.536844361	3.908228597	4.744744422	0.004513177
XPOT	1.601992111	10.54530011	4.746930404	0.004504059
PSME3	1.672316444	9.037086611	4.74816423	0.004498922
MPV17L	-1.440996278	13.28613058	-4.750795359	0.00448799
NSDHL	1.181454111	7.418542889	4.750843201	0.004487792
FABP2	-1.263568111	11.11502433	-4.756032778	0.004466321
NEXMIF	-2.422166889	5.473294	-4.756064695	0.004466189
INHBA	4.360343444	8.361775278	4.77110883	0.004404617
LIN28B	-1.274556556	3.301302944	-4.773512158	0.004394871
EDN3	-1.203011778	6.183715278	-4.779510116	0.004370659
CLEC2B	-1.976655056	3.629880583	-4.780741416	0.004365707
CAVIN2	-2.173478389	11.63817036	-4.783450152	0.004354837
SYN2	-1.535691056	7.13322175	-4.787663	0.004337994
SLC9A2	-1.380760167	6.89918925	-4.797827444	0.004297663
KCNK3	-2.763682167	6.527442472	-4.812667201	0.004239558
HSP90AB1	1.274620333	7.540675556	4.816078489	0.00422633
MSMO1	2.073825556	14.07048956	4.818269558	0.004217858
BCAS1	-1.792227944	8.485181694	-4.821354538	0.004205964
RGS19	-1.477902111	10.75105283	-4.821963048	0.004203622
IRAK4	1.240803333	5.587279944	4.823593951	0.004197354
AMMECR1	1.831927833	10.71511825	4.828170116	0.004179823
CALD1	-2.621972056	7.854586361	-4.828942244	0.004176874
UCHL3	1.836667833	9.110715972	4.851790521	0.004090671
AC140504.1	-1.275349667	11.46277289	-4.859100077	0.004063529
GPRIN3	-1.3065615	6.978503806	-4.862454414	0.004051143
PQLC2L	-1.383085333	3.384138778	-4.869222243	0.004026286
SOX10	-5.159536	7.098753056	-4.873727178	0.004009838
MTHFD1L	1.789596556	6.449719444	4.876518448	0.003999686
PML	1.433848778	7.529836944	4.881138737	0.003982946
CDCA2	2.216480389	5.888319417	4.894504801	0.003934974
INSL5	-6.740051833	10.64380408	-4.895130271	0.003932746
TRPM6	-1.794355167	7.55325775	-4.897444588	0.003924513
CHGA	-6.401434833	13.12009042	-4.90064425	0.003913164
ACTRT3	2.160326944	6.402727083	4.907525922	0.003888882
CSPG4	-1.504622778	10.34737967	-4.91861348	0.003850127
NUF2	2.783995111	8.607498056	4.922688907	0.003835994
CCL21	-1.611160028	7.103120931	-4.922835413	0.003835487
PHGR1	-1.166601444	16.47249783	-4.925879817	0.00382497
PRRT4	-2.189395167	5.173542861	-4.926389182	0.003823214
HOXD13	-3.263688722	10.29219819	-4.927534348	0.003819269
FAS	-1.651049722	9.735469306	-4.929723649	0.003811739
SLC36A1	-1.296569167	13.09188325	-4.93645616	0.003788693
FAR1	1.712538556	4.470245444	4.941066531	0.003773004
MMP21	1.170306167	3.796688972	4.953991958	0.003729419
ARHGAP11A	2.555939889	7.868714333	4.958435554	0.00371457
PLAGL2	2.241255222	12.84096233	4.959358969	0.003711493
ZBTB33	1.604314722	7.538373083	4.963672825	0.003697156
RLBP1	-1.4579425	4.280655472	-4.968345472	0.003681699
PROSER1	1.400504278	7.535812361	4.968909988	0.003679837
ANPEP	-1.325940444	5.765846667	-4.969023991	0.003679461
WNT11	2.373222167	4.581530417	4.970226909	0.003675497
MMP24OS	-1.680124333	10.27766989	-4.974606218	0.003661107
CLDN8	-3.722620889	11.8915085	-4.976376059	0.00365531
TNS1	-1.476868444	5.637682444	-4.980563781	0.003641635
CYP3A7-CYP3A51P	-1.183044	6.3899115	-4.984850423	0.003627698
ATL1	-1.215993	6.832350889	-4.994979638	0.003595012
PLCL2	-1.438323667	6.759707556	-4.997169056	0.003587992
TIPIN	1.680324556	8.670838611	5.002066502	0.003572346
BUB1B	2.091265333	11.19766672	5.01177273	0.00354157
GALNT12	-1.078771778	9.843029167	-5.018649579	0.003519951
RNF43	2.949500333	6.031476611	5.024088997	0.003502959
SCYGR6	-3.367543667	7.021214222	-5.037104342	0.003462685
LSM3	-1.038641389	7.95301325	-5.043459514	0.003443216
SAPCD2	2.959712556	12.17470917	5.058841043	0.003396615
TEX43	-2.037677611	7.782513528	-5.063818365	0.003381693
IER5L	1.729291167	9.783173917	5.068172463	0.003368701
SHROOM4	2.520626333	6.2072845	5.075531314	0.003346874
TNFRSF10C	2.395632972	3.839917125	5.079861142	0.003334109
PBLD	-1.144496167	11.98365581	-5.080712958	0.003331604
PSAT1	2.644987111	7.4278665	5.088624049	0.003308445
S100B	-1.796475278	8.219239694	-5.101076835	0.003272368
RELL1	-2.162739222	5.808881278	-5.101347201	0.00327159
SCGN	-3.214230056	5.564941528	-5.107396462	0.003254234
MMP7	5.3639685	9.015998194	5.113261446	0.003237509
KLF2	-1.540799111	9.523494944	-5.121582778	0.00321395
SERPINA1	-1.151413444	7.332134444	-5.141930802	0.003157173
LY6G6E	1.702693056	5.695443806	5.142102297	0.0031567
SLC39A10	2.478246333	4.884878944	5.143293389	0.003153413
CCND2	1.185660778	7.727984778	5.151331348	0.003131336
GLIPR1L2	-5.512645278	6.75615125	-5.158313755	0.003112304
APLN	3.839722778	5.714251389	5.159074139	0.00311024
CFAP300	-1.4034975	3.584795917	-5.16330653	0.003098778
PNOC	-3.757274944	7.772384361	-5.164021046	0.003096847
LRCH2	-1.186339111	4.920069222	-5.166346263	0.003090576
LRRIQ4	2.172013278	5.29289125	5.184574028	0.003041918
ZWINT	1.291691111	10.49524278	5.186186689	0.003037656
EEF1AKMT4-ECE2	1.248591389	6.193730917	5.193996261	0.003017114
VSNL1	1.986708778	4.088248444	5.197998186	0.00300665
ROR1	-1.230865889	5.554276833	-5.200892741	0.002999108
LIMS2	-2.188998333	12.92047028	-5.210728794	0.002973643
TMEM97	2.0896105	9.949437861	5.216609133	0.002958539
SLC22A4	-1.254641	6.405820611	-5.227320995	0.002931252
HSPB2	-1.330562667	8.737840111	-5.230096439	0.00292423
LMOD1	-2.273976722	7.918611528	-5.245528535	0.002885539
GNAI3	1.024760722	8.338273417	5.250967463	0.002872045
ELF1	1.407984611	6.073429972	5.257393167	0.002856197
PDK4	-3.664589611	5.960621861	-5.263105785	0.002842192
CYBRD1	-1.830764833	9.002557583	-5.267838177	0.002830651
RAB39B	-2.7572615	4.606031861	-5.271137113	0.002822638
MYH11	-3.977934944	10.45198319	-5.281458262	0.002797738
ELOC	1.241813	6.960825222	5.282250932	0.002795836
DSCC1	3.162174556	8.753623	5.28592957	0.00278703
RPL27	1.394896833	7.869531361	5.28657084	0.002785498
CDH3	4.365696639	4.856229514	5.292380698	0.002771665
AL358113.1	1.191371028	3.299338875	5.294920405	0.002765643
EPHX4	3.858974167	6.824629306	5.299699599	0.002754351
WSCD2	-2.723723611	5.814046139	-5.312438153	0.002724516
SPC25	3.096236278	8.41914325	5.317617991	0.002712492
TTK	3.143324056	6.252230917	5.331303958	0.002681017
CENPF	2.835546222	8.897216722	5.335289204	0.002671931
AC116366.3	1.169379444	6.296335556	5.34223467	0.002656183
ZIC1	1.187309278	3.394910472	5.356364483	0.002624476
BEST4	-4.269034667	12.020677	-5.359120604	0.002618342
ARHGAP18	1.324447611	9.107791194	5.360147609	0.002616061
PIGN	-1.557444556	7.011190333	-5.360967057	0.002614243
INPP4B	1.636490333	5.460751944	5.374467289	0.002584494
INSM1	-5.124900889	8.762997667	-5.386415751	0.002558492
MIR4435-2HG	2.736887	5.151185167	5.398996562	0.002531442
COMP	-1.178576778	12.48550989	-5.401845997	0.002525362
TFRC	1.640182333	9.677111333	5.40311114	0.002522668
ADNP	1.465183111	6.661296111	5.404825478	0.002519023
KCNMA1	-3.747088222	10.78386044	-5.427771511	0.002470814
RFC3	2.447666556	7.225209667	5.431955275	0.00246214
MT1A	-3.704552389	8.017982528	-5.432297185	0.002461433
PIRT	-5.155246389	6.311115306	-5.442128718	0.002441196
TCEAL2	-2.335908333	5.183580889	-5.442602976	0.002440225
STAMBPL1	1.585797833	7.27704875	5.445586431	0.002434125
SRSF12	1.268106667	7.8333885	5.453628406	0.00241777
BMP6	-3.0927435	8.698926139	-5.454952549	0.00241509
MEIS1	-2.202817722	4.273463083	-5.471590514	0.002381701
TMEM151B	-3.658655056	5.962019917	-5.47285822	0.002379179
HRCT1	-2.502295944	12.14369236	-5.481589961	0.002361893
MTHFD2L	1.512637194	3.579489125	5.484721287	0.002355729
SHH	1.894356917	3.586130431	5.485671793	0.002353862
PLA2G10	-1.737429556	9.838542167	-5.499116766	0.002327634
STK38L	1.470783278	10.01149219	5.501696291	0.002322641
DMRTA1	-2.540177167	4.361611361	-5.507013447	0.002312388
DEPDC1B	2.320402778	6.989137222	5.512498159	0.002301866
PKNOX2	-2.128583611	6.685043639	-5.519078606	0.002289317
BICC1	1.135244889	4.771066056	5.525962844	0.002276273
SLC35D3	2.300615556	8.047405111	5.541551928	0.002247054
VPS35	-1.359490833	6.791978806	-5.548839144	0.002233546
ZEB2	-1.192247611	3.373687194	-5.561765417	0.002209815
RUNDC3B	-2.3096375	7.021113028	-5.563854508	0.002206008
AL137026.1	-3.872745667	4.6967715	-5.56579956	0.00220247
RRAGD	-1.898347556	8.7289485	-5.59897925	0.002143119
EXTL3	1.077278444	7.960768944	5.60073814	0.002140025
DDN	1.164725056	7.345293472	5.612625963	0.00211925
STPG3	1.016287861	3.284812681	5.614540622	0.002115926
TRIM36	-1.730312889	4.232028111	-5.621470367	0.002103946
CCDC110	-1.854048056	3.63715775	-5.627366436	0.002093815
CA1	-3.766504889	5.280839944	-5.63252506	0.002084998
CPEB1	-2.884897889	7.782293111	-5.635012353	0.002080762
SHISA2	4.305774	6.592646444	5.646409916	0.00206148
IL10RA	-1.623437944	10.98532725	-5.647398346	0.002059818
L47234.1	-1.145059222	4.932509278	-5.648380292	0.002058168
MYL2	-2.237198167	4.083524583	-5.65368853	0.002049275
AXIN2	1.661320278	5.884408639	5.657737337	0.002042522
GPR180	1.387413278	7.186777528	5.659586646	0.002039447
PPARG	1.041494722	5.746126806	5.660819903	0.002037398
ANKRD33B	-1.495278722	7.137573083	-5.680233359	0.002005471
UGGT2	1.812984611	8.546956306	5.701576016	0.001971042
ABI3BP	-1.972818278	8.747986639	-5.704689524	0.001966077
CARNMT1	1.262648056	7.97261975	5.721793627	0.001939061
GPC6	-1.184536611	7.47411175	-5.726112009	0.001932309
NACAD	-1.400290889	8.103985722	-5.744626485	0.001903668
PARPBP	1.660178778	5.254778944	5.750345831	0.001894921
SLC51B	-1.78225	8.7453335	-5.750378496	0.001894871
WNT9A	-1.563150056	9.656585028	-5.753712767	0.001889793
CHML	1.334760167	10.77013992	5.781644703	0.001847873
ASB2	-3.156770167	10.99095681	-5.793531197	0.001830364
WNT2	4.661675722	5.422401583	5.801038122	0.001819405
CCDC134	-1.860662722	9.583147861	-5.803049973	0.001816481
FGF10	-2.6088835	3.999977861	-5.829351713	0.001778756
VSIG2	-2.465225917	11.83510115	-5.836328847	0.001768902
PLTP	-1.925542389	6.792117361	-5.849939108	0.001749863
IL17C	2.458960333	6.492269611	5.862765297	0.001732139
CCDC181	-1.119150833	3.199510528	-5.86603657	0.001727653
SPIB	-5.631132611	8.712020528	-5.874711842	0.001715819
C10orf113	1.632801278	4.20211925	5.905125051	0.001675075
SALL4	2.158666083	3.821942847	5.912281472	0.001665653
CD69	-1.862310278	6.58648125	-5.927777446	0.001645461
SKIL	2.617972889	10.53827183	5.946533371	0.001621402
MPEG1	-1.795665389	11.14810703	-5.963834315	0.001599573
FAM182B	1.055793611	5.074256639	5.965226794	0.001597831
GCG	-7.024514722	11.74076292	-5.972924338	0.001588241
SHISA3	-3.546394278	8.976485194	-5.97971915	0.001579832
RAB44	-1.506129	6.7295955	-5.997401465	0.001558191
FGF18	3.5996465	6.611314472	5.999937907	0.001555115
HOMER1	2.7152295	6.044396861	6.004741484	0.00154931
MAGEA1	6.4461635	9.32782225	6.016543176	0.001535153
CNTN2	-2.995502	5.189520556	-6.016951065	0.001534667
ANKRD34B	-3.482236111	4.687820111	-6.029093807	0.001520264
ARHGAP10	-1.909032833	5.862237583	-6.035800931	0.001512376
TUBAL3	-1.918659167	8.490309861	-6.042426971	0.00150463
VCAN	1.64201	7.550626722	6.043465777	0.00150342
MMP25	-1.108324139	9.824074597	-6.055070835	0.001489978
ZMYND12	-1.191535278	7.995528028	-6.062081096	0.001481926
FAM43B	-1.916747222	6.028937889	-6.065190431	0.001478371
LMO3	-1.527140833	9.416032806	-6.068484394	0.001474616
DTYMK	2.1130605	8.040595806	6.106712	0.001431839
TNFRSF17	-2.084308611	7.11770975	-6.122108742	0.001415021
GPR27	-2.471230778	6.958449333	-6.12998603	0.001406506
TLX3	-3.751718667	12.27666267	-6.13084073	0.001405585
HAND2	-3.633605389	4.88727575	-6.183784881	0.001349925
DPP4	-1.292690167	8.999922306	-6.185577255	0.001348086
LOXL4	-1.705878167	8.105060861	-6.195051923	0.001338414
TP53INP1	-1.039516167	6.694137028	-6.203027609	0.001330336
GTSE1	2.580962222	6.426034333	6.22203338	0.001311313
ZNF57	-3.105191944	9.422185861	-6.225356994	0.00130802
HIRA	1.069070944	6.649521917	6.244059957	0.001289664
STAP1	-2.990744667	6.234722667	-6.244643887	0.001289096
GLI3	-1.673187389	9.381953417	-6.250189152	0.001283715
STK32B	-1.538410944	3.427332306	-6.254252861	0.001279788
AC005726.1	1.328943556	4.792702	6.259796509	0.001274453
CALB2	-1.469929	6.671724056	-6.261021978	0.001273277
QPCT	2.172636833	11.44120319	6.263786451	0.00127063
BRCA1	3.321442639	4.448363236	6.268138872	0.001266474
FAM19A2	-2.4287255	5.593031694	-6.272676886	0.001262159
TCN2	-1.496505278	12.41502919	-6.274811894	0.001260134
CYP1B1	-1.726177111	8.2422865	-6.298692714	0.001237747
TACSTD2	1.480342056	8.794748472	6.30066979	0.001235914
GDF7	-1.344629722	6.849937694	-6.338651103	0.001201319
PLN	-3.345803611	8.503692806	-6.339818892	0.001200273
C2orf88	-3.345703667	9.694392056	-6.343317944	0.001197147
LGALS2	-3.347349722	9.726464028	-6.350816643	0.001190478
VSIG4	-1.565165444	4.683828111	-6.367700791	0.001175622
ASF1B	1.806542333	7.627774278	6.370068429	0.001173556
WNT3	3.189483778	8.457917889	6.377011852	0.001167522
MS4A12	-2.855081611	9.92265675	-6.406662192	0.00114216
TYMS	1.806716278	11.35879942	6.463202235	0.001095563
FILIP1	-1.395841778	6.635764667	-6.475263826	0.001085912
SCEL	-1.805227	3.737632722	-6.484922335	0.001078256
FAM89A	2.259742722	9.159734361	6.498503178	0.001067598
MFAP5	-3.871786667	7.467627	-6.503679031	0.001063568
DDX60	-1.196775167	10.23829403	-6.519938426	0.001051025
SFRP2	-3.4545955	11.63946375	-6.531093565	0.001042519
SERTM1	1.992471917	3.772914319	6.561463078	0.001019769
ZFPM2	-1.830139056	6.817782306	-6.562962073	0.001018661
PRKAR2B	-1.709341111	7.291470611	-6.61464722	0.000981312
RCN2	1.237736611	7.557861083	6.630167579	0.000970412
C16orf54	-2.845731944	9.903842806	-6.634286924	0.000967543
CA2	-3.277718611	12.07943442	-6.65788884	0.000951293
SAA2	2.241863111	7.220538389	6.659347824	0.000950299
HOXD9	-1.973369	11.09884389	-6.674817774	0.000939835
COL4A3BP	-1.998239611	9.336679972	-6.67881041	0.000937156
GZMA	-1.620674944	10.52572108	-6.684008397	0.000933682
RTKN2	2.997041083	4.334975792	6.692670275	0.000927926
KCNE2	-1.062806167	3.27549975	-6.697108565	0.000924993
GPM6B	-2.642720833	4.479195083	-6.697693214	0.000924607
RSPO3	-1.9212715	6.576507417	-6.714546978	0.000913573
LMO1	-1.144615444	4.378705056	-6.731320357	0.000902745
CIP2A	2.491977222	5.189572056	6.737853203	0.000898568
MCF2L	1.136887667	4.928879611	6.745156363	0.000893926
LONRF2	-2.864761611	4.07376925	-6.745461933	0.000893732
NME1	2.730192194	4.289775958	6.75480603	0.000887834
CCDC80	-2.273902056	11.24935136	-6.757128121	0.000886376
DSEL	-1.535119389	8.214523806	-6.769337477	0.000878754
TBX1	-1.725605722	7.67416575	-6.769594944	0.000878594
SPARCL1	-1.285654611	8.584713583	-6.798844786	0.000860647
CA7	-2.896252778	7.401096444	-6.836380847	0.000838242
SYNGR1	-3.219860222	8.400025778	-6.840981582	0.000835543
CLIC1	-3.489720333	13.82959133	-6.853716368	0.000828125
RAB3B	-1.968696333	10.03595456	-6.856193289	0.000826692
FYB2	-1.246638833	6.226323583	-6.86832021	0.000819714
CPED1	-2.068100889	7.369669833	-6.875569388	0.000815576
TNFRSF13B	-1.604983444	8.263041444	-6.911920733	0.000795192
POU3F3	-3.958526389	5.190260361	-6.943235562	0.00077811
VAT1L	-1.691242333	6.884779389	-6.947381375	0.00077588
CPAMD8	-2.522622444	8.6394075	-6.949155983	0.000774929
CFAP54	-2.934832556	4.107365611	-6.951809513	0.000773508
C2	-1.331725	6.516522667	-6.980674684	0.000758248
CCNA2	1.618542944	10.49000075	6.986599051	0.00075516
DIRAS2	-3.136505	4.226686111	-7.002486993	0.000746951
SMPDL3A	-2.005032556	11.462425	-7.006634653	0.000744826
CEP72	2.107557333	6.280536944	7.115826085	0.000691336
POU2AF1	-3.575521111	11.18632322	-7.130647768	0.000684428
IBSP	4.67939425	4.979069097	7.167708086	0.000667508
PLS3	1.2863025	7.569055861	7.170970299	0.000666042
ANLN	4.262786889	5.536035167	7.196445625	0.000654725
CDC42EP1	-2.700217722	12.24857108	-7.203503968	0.000651629
GPR15	-2.2081555	5.04749825	-7.218595524	0.000645068
ESCO2	2.999499889	4.819954111	7.223842683	0.000642805
CIDEC	-3.1521695	10.08302475	-7.28066727	0.000618884
PRPS1L1	-1.375309556	11.85627406	-7.288116219	0.000615827
ZNF667-AS1	-1.4636535	7.054244417	-7.307505768	0.000607951
ASPM	2.723820222	7.183140667	7.351377353	0.000590564
DIAPH3	3.441342667	10.12299328	7.367891839	0.00058417
RPS14	2.034112389	8.301815306	7.37918747	0.000579844
SCD	2.782639278	14.63430758	7.387418186	0.000576716
KRT24	-6.532937667	6.908724056	-7.406463503	0.000569552
DNA2	2.472067389	5.218825639	7.414667773	0.000566498
KCNB1	-4.586904333	5.902990167	-7.430146258	0.00056079
CD164L2	-1.877508611	7.311815139	-7.440446825	0.000557028
KIF20B	1.702595056	8.84339125	7.491269864	0.000538896
ASPA	-2.855548333	6.865094556	-7.546491799	0.000519977
AASDHPPT	1.494313917	3.521273764	7.642199408	0.000489003
B4GALT1	1.083769611	7.506576917	7.646136443	0.000487776
NAAA	-2.384493167	8.935485694	-7.650756583	0.000486341
GINS1	2.960430833	6.574281472	7.652980773	0.000485652
SST	-6.989558	11.23174994	-7.723500268	0.000464385
KAT2B	-1.366668389	8.070306861	-7.761650773	0.000453338
SLC17A4	-2.363075	10.34286083	-7.775625038	0.000449369
CMYA5	-1.789246222	3.72794	-7.803796522	0.000441491
EVI2B	-1.884315889	7.4675975	-7.894101813	0.000417311
PDX1	4.630084833	9.575120972	7.899577553	0.000415895
TESC	4.706002667	7.839827167	7.90716502	0.000413943
MS4A7	-3.116022111	4.223606444	-7.908810952	0.000413521
AL133318.1	-1.778944056	7.952330639	-7.942780898	0.000404924
LY6G6D	3.299254111	8.0195415	7.950006613	0.000403123
DNAJC15	1.292714778	13.02484922	7.991615008	0.000392931
ADH1B	-3.242596389	4.391513139	-8.001019087	0.000390669
NGFR	-2.158297611	8.80081175	-8.06431072	0.000375842
GCA	-1.365927278	8.707800583	-8.088032338	0.000370457
PRC1	2.492027222	11.20469222	8.109547058	0.000365651
FLVCR1	2.9063365	4.949773528	8.109949948	0.000365561
MAD2L1	2.511946667	8.4159295	8.169928954	0.000352549
COL9A1	3.848294278	6.485493806	8.173311824	0.000351831
NHS	2.258352056	5.215432583	8.214839914	0.000343162
TRIP13	2.917122667	6.325844556	8.219356627	0.000342234
TTC29	-1.903264833	3.61281125	-8.235361841	0.000338971
RASSF8-AS1	-3.148229167	4.451458083	-8.241424723	0.000337744
NEXN	-1.686302111	7.998783556	-8.246977822	0.000336625
SLC44A5	4.537156417	4.931013403	8.297197998	0.000326702
SLIT2	-1.621793222	3.465312778	-8.358804146	0.000314996
JPH3	-3.948201417	5.042419125	-8.372342071	0.00031249
LRCH1	1.81124225	3.682465097	8.387160593	0.000309774
IGF2BP1	3.445308722	6.425426417	8.41855332	0.000304111
CCNB1	2.604276944	11.34449992	8.422851702	0.000303346
TGFB1I1	-2.452885389	12.18144336	-8.461764112	0.000296516
CCDC69	-1.607323333	4.989344389	-8.489211231	0.000291807
S100A11	1.545539556	8.906496111	8.516872356	0.000287151
TPX2	2.380124056	7.649967306	8.520824737	0.000286492
ZFYVE28	-1.352319	9.681394944	-8.603221653	0.000273168
VIP	-3.379700722	7.767542194	-8.638364825	0.000267708
C15orf62	2.980339722	6.991435472	8.642323258	0.000267101
MYO5A	-1.114767611	5.736712583	-8.669683564	0.000262951
SLAMF7	-2.483008278	5.35753025	-8.704619155	0.000257761
ITM2A	-2.849112833	4.543891028	-8.746040762	0.000251763
SMIM32	-1.852343111	7.158752389	-8.77032409	0.000248323
MAP3K20	2.2337145	8.022664306	8.790784392	0.000245468
PRPH	-4.018996667	8.245386222	-8.82207683	0.000241176
TMEM132C	-3.362743778	6.480824944	-8.851538558	0.000237216
GUCA2B	-4.350662833	10.36260319	-8.862346275	0.000235782
LY6G6F-LY6G6D	6.581746056	11.68514981	8.862422965	0.000235772
KCNJ2	-1.925539889	5.820975	-8.881573998	0.000233257
LGI4	-2.070821167	3.915917972	-8.924449789	0.00022774
CHRNA3	-3.428769722	7.495551972	-8.92486697	0.000227687
MFSD4A	-1.894051333	8.842154278	-8.951717768	0.000224312
CATG00000060166.1	1.376951417	3.331323514	9.030061085	0.000214795
KIF5C	-2.932947333	5.759221667	-9.049116232	0.000212552
KCNJ5	-2.264688556	3.796251333	-9.076713149	0.000209354
SCG3	-4.291368778	5.303470444	-9.218930502	0.000193744
NOTCH1	1.885213167	4.66799025	9.240522023	0.000191496
HELLS	3.625625167	4.678846972	9.247666839	0.000190759
RPTN	1.951981639	3.637549292	9.269601224	0.000188517
HCN4	-2.595761278	3.932749972	-9.364216839	0.000179196
NCAPG	2.738577833	6.596411639	9.381230414	0.000177578
TRARG1	-2.630026167	6.523566306	-9.38337532	0.000177375
TMEM108	-2.404481722	3.842096972	-9.548252439	0.000162578
HPGDS	-3.066882778	6.102638333	-9.566345636	0.000161044
NUSAP1	2.520503167	9.06956675	9.609398477	0.000157464
GUSBP11	-1.862210778	9.180177167	-9.905005341	0.000135267
ZC3HAV1L	2.252882278	8.476812917	9.918113026	0.000134372
FABP4	-3.488794556	5.030518167	-9.966486358	0.000131127
S100P	1.737264889	12.07536106	10.03216254	0.00012687
CMBL	-1.640177167	9.818786194	-10.1017458	0.000122536
LYPD8	-3.715785111	13.2188635	-10.1679198	0.000118575
FJX1	3.167642	4.732141444	10.24064248	0.000114396
CDKN2B	-2.214197611	11.65630281	-10.27275402	0.000112607
CD163L1	-1.922509944	3.682058861	-10.32577363	0.000109724
DPT	-5.863710111	11.20255189	-10.40496195	0.000105579
CTNND2	-2.216340389	3.813142639	-10.40633067	0.000105509
IL1R2	-2.640073833	7.416594306	-10.45844746	0.000102883
TCN1	5.124982639	5.200857736	10.77352068	8.86E-05
AQP8	-3.942557778	6.963478889	-11.17897906	7.35E-05
CHP2	-2.5331065	13.53638686	-11.47175928	6.44E-05
FOXP2	-2.602842111	4.067645778	-11.4960859	6.37E-05
C2CD4A	5.457657056	7.761788583	11.57217144	6.16E-05
APCDD1L	-2.402919333	6.244013833	-11.94517413	5.25E-05
FGL2	-2.241920111	8.786756667	-12.33632615	4.45E-05
GNG3	-3.211007611	5.671566639	-12.85142072	3.61E-05
IGLL5	-3.310536444	11.2862125	-13.01965994	3.38E-05
MGP	-2.724454167	9.099000472	-13.73345897	2.57E-05
MS4A8	-2.7693545	7.699591639	-14.38825256	2.02E-05
MMP28	-2.546937333	5.9453555	-14.4583482	1.97E-05
MDK	-2.303270722	7.243374694	-14.50937757	1.94E-05
RGS13	-3.507603444	6.714984	-14.83361195	1.73E-05
FAM180B	-3.735290278	4.744645583	-15.41908159	1.42E-05
CFHR4	-2.963824944	6.765792639	-16.69150618	9.41E-06
GRIK1	-3.431230222	4.360711333	-17.96716283	6.43E-06
