# Supplementary material for: Integrated analysis of the functions and clinical implications of exosome circRNAs in colorectal cancer
Source: Front Immunol. 2022 Jul 18;13:919014. doi: 10.3389/fimmu.2022.919014 (PMC9339618; doi:10.3389/fimmu.2022.919014)
Supplement: Supplementary Figure 6 — The correlation between 22 target genes and the immunotherapeutic response in GSE67501 cohort. [file Table_6.xlsx]

## Sheet: Sheet1
ONTOLOGY	ID	Description	GeneRatio	BgRatio	pvalue	p.adjust	qvalue	geneID	Count
BP	GO:0062012	regulation of small molecule metabolic process	44703	334/18723	3.597e-05	0.0207408	0.0128821	RDH10/PRKAA2/PMAIP1/INSIG1/PDK4	5
BP	GO:1905651	regulation of artery morphogenesis	44614	10/18723	5.89728e-05	0.0207408	0.0128821	AKT3/NOTCH1	2
BP	GO:0051148	negative regulation of muscle cell differentiation	44642	68/18723	6.71585e-05	0.0207408	0.0128821	RGS2/FGF9/NOTCH1	3
BP	GO:0032869	cellular response to insulin stimulus	44673	203/18723	8.42049e-05	0.0207408	0.0128821	SOCS3/INSIG1/PDK4/MYO5A	4
BP	GO:0015816	glycine transport	44614	13/18723	0.000102001	0.0207408	0.0128821	RGS2/SLC36A1	2
BP	GO:0072330	monocarboxylic acid biosynthetic process	44673	214/18723	0.000103274	0.0207408	0.0128821	RDH10/PRKAA2/INSIG1/PDK4	4
BP	GO:2000811	negative regulation of anoikis	44614	17/18723	0.000177343	0.0305283	0.018961	PDK4/NOTCH1	2
BP	GO:0032868	response to insulin	44673	264/18723	0.000231379	0.0348515	0.0216462	SOCS3/INSIG1/PDK4/MYO5A	4
BP	GO:0071375	cellular response to peptide hormone stimulus	44673	290/18723	0.000330885	0.0392724	0.0243919	SOCS3/INSIG1/PDK4/MYO5A	4
BP	GO:2000209	regulation of anoikis	44614	24/18723	0.000358113	0.0392724	0.0243919	PDK4/NOTCH1	2
BP	GO:0046394	carboxylic acid biosynthetic process	44673	314/18723	0.000447145	0.0392724	0.0243919	RDH10/PRKAA2/INSIG1/PDK4	4
BP	GO:0048873	homeostasis of number of cells within a tissue	44614	27/18723	0.000454455	0.0392724	0.0243919	AKT3/NOTCH1	2
BP	GO:0016053	organic acid biosynthetic process	44673	316/18723	0.000457994	0.0392724	0.0243919	RDH10/PRKAA2/INSIG1/PDK4	4
BP	GO:0071496	cellular response to external stimulus	44673	320/18723	0.000480257	0.0392724	0.0243919	PRKAA2/PMAIP1/TLR7/PDK4	4
BP	GO:0010565	regulation of cellular ketone metabolic process	44642	133/18723	0.000488868	0.0392724	0.0243919	RDH10/INSIG1/PDK4	3
BP	GO:0062013	positive regulation of small molecule metabolic process	44642	143/18723	0.000603998	0.0443923	0.0275719	RDH10/PRKAA2/PMAIP1	3
BP	GO:0010614	negative regulation of cardiac muscle hypertrophy	44614	34/18723	0.000722742	0.0443923	0.0275719	RGS2/NOTCH1	2
BP	GO:0043276	anoikis	44614	34/18723	0.000722742	0.0443923	0.0275719	PDK4/NOTCH1	2
BP	GO:1901653	cellular response to peptide	44673	359/18723	0.000739708	0.0443923	0.0275719	SOCS3/INSIG1/PDK4/MYO5A	4
BP	GO:0051147	regulation of muscle cell differentiation	44642	155/18723	0.000763435	0.0443923	0.0275719	RGS2/FGF9/NOTCH1	3
BP	GO:0009267	cellular response to starvation	44642	156/18723	0.000777813	0.0443923	0.0275719	PRKAA2/PMAIP1/PDK4	3
BP	GO:0014741	negative regulation of muscle hypertrophy	44614	36/18723	0.000810482	0.0443923	0.0275719	RGS2/NOTCH1	2
BP	GO:0006633	fatty acid biosynthetic process	44642	163/18723	0.000883314	0.0453436	0.0281627	PRKAA2/INSIG1/PDK4	3
BP	GO:0035886	vascular associated smooth muscle cell differentiation	44614	38/18723	0.000903109	0.0453436	0.0281627	FGF9/NOTCH1	2
BP	GO:0051154	negative regulation of striated muscle cell differentiation	44614	39/18723	0.000951249	0.0458502	0.0284774	RGS2/NOTCH1	2
BP	GO:0046890	regulation of lipid biosynthetic process	44642	171/18723	0.00101456	0.0459245	0.0285236	RDH10/INSIG1/PDK4	3
BP	GO:0030324	lung development	44642	177/18723	0.0011207	0.0459245	0.0285236	RDH10/FGF9/NOTCH1	3
BP	GO:0006109	regulation of carbohydrate metabolic process	44642	178/18723	0.00113904	0.0459245	0.0285236	PRKAA2/PMAIP1/PDK4	3
BP	GO:0030323	respiratory tube development	44642	181/18723	0.00119522	0.0459245	0.0285236	RDH10/FGF9/NOTCH1	3
BP	GO:0089718	amino acid import across plasma membrane	44614	44/18723	0.0012101	0.0459245	0.0285236	RGS2/SLC36A1	2
BP	GO:0061138	morphogenesis of a branching epithelium	44642	182/18723	0.00121433	0.0459245	0.0285236	RDH10/SOCS3/NOTCH1	3
BP	GO:0043434	response to peptide hormone	44673	414/18723	0.0012566	0.0459245	0.0285236	SOCS3/INSIG1/PDK4/MYO5A	4
BP	GO:0048608	reproductive structure development	44673	424/18723	0.00137231	0.0459245	0.0285236	RDH10/FGF9/SOCS3/NOTCH1	4
BP	GO:0048568	embryonic organ development	44673	427/18723	0.00140843	0.0459245	0.0285236	RDH10/SOCS3/INSIG1/NOTCH1	4
BP	GO:0061458	reproductive system development	44673	427/18723	0.00140843	0.0459245	0.0285236	RDH10/FGF9/SOCS3/NOTCH1	4
BP	GO:0015804	neutral amino acid transport	44614	48/18723	0.00143882	0.0459245	0.0285236	RGS2/SLC36A1	2
BP	GO:0042149	cellular response to glucose starvation	44614	48/18723	0.00143882	0.0459245	0.0285236	PRKAA2/PMAIP1	2
BP	GO:0042304	regulation of fatty acid biosynthetic process	44614	49/18723	0.00149898	0.0459245	0.0285236	INSIG1/PDK4	2
BP	GO:0001763	morphogenesis of a branching structure	44642	196/18723	0.00150239	0.0459245	0.0285236	RDH10/SOCS3/NOTCH1	3
BP	GO:0042594	response to starvation	44642	197/18723	0.00152447	0.0459245	0.0285236	PRKAA2/PMAIP1/PDK4	3
BP	GO:0016055	Wnt signaling pathway	44673	444/18723	0.00162586	0.0461891	0.0286879	PRKAA2/TBL1XR1/SHISA2/NOTCH1	4
BP	GO:0198738	cell-cell signaling by wnt	44673	446/18723	0.0016529	0.0461891	0.0286879	PRKAA2/TBL1XR1/SHISA2/NOTCH1	4
BP	GO:0060541	respiratory system development	44642	203/18723	0.00166121	0.0461891	0.0286879	RDH10/FGF9/NOTCH1	3
BP	GO:0043090	amino acid import	44614	52/18723	0.00168657	0.0461891	0.0286879	RGS2/SLC36A1	2
BP	GO:0050679	positive regulation of epithelial cell proliferation	44642	207/18723	0.00175651	0.0470355	0.0292136	AKT3/FGF9/NOTCH1	3
BP	GO:0042180	cellular ketone metabolic process	44642	211/18723	0.00185519	0.0485978	0.0301839	RDH10/INSIG1/PDK4	3
BP	GO:0043583	ear development	44642	213/18723	0.0019058	0.0487494	0.030278	RDH10/INSIG1/NOTCH1	3
BP	GO:0031669	cellular response to nutrient levels	44642	215/18723	0.00195727	0.0487494	0.030278	PRKAA2/PMAIP1/PDK4	3
BP	GO:0006695	cholesterol biosynthetic process	44614	57/18723	0.00202279	0.0487494	0.030278	PRKAA2/INSIG1	2
BP	GO:1902653	secondary alcohol biosynthetic process	44614	57/18723	0.00202279	0.0487494	0.030278	PRKAA2/INSIG1	2
BP	GO:0016126	sterol biosynthetic process	44614	64/18723	0.00254243	0.0600712	0.03731	PRKAA2/INSIG1	2
BP	GO:0048645	animal organ formation	44614	65/18723	0.00262128	0.0607432	0.0377274	RDH10/NOTCH1	2
BP	GO:1904888	cranial skeletal system development	44614	68/18723	0.0028647	0.0640139	0.0397588	RDH10/INSIG1	2
BP	GO:0031668	cellular response to extracellular stimulus	44642	246/18723	0.00286867	0.0640139	0.0397588	PRKAA2/PMAIP1/PDK4	3
BP	GO:0010611	regulation of cardiac muscle hypertrophy	44614	69/18723	0.00294812	0.0645906	0.040117	RGS2/NOTCH1	2
BP	GO:0097305	response to alcohol	44642	253/18723	0.0031051	0.0654618	0.0406581	PRKAA2/RGS2/TP53INP1	3
BP	GO:0000281	mitotic cytokinesis	44614	71/18723	0.00311836	0.0654618	0.0406581	KIF23/ANLN	2
BP	GO:0014743	regulation of muscle hypertrophy	44614	72/18723	0.00320518	0.0654618	0.0406581	RGS2/NOTCH1	2
BP	GO:0055021	regulation of cardiac muscle tissue growth	44614	72/18723	0.00320518	0.0654618	0.0406581	RGS2/NOTCH1	2
BP	GO:0051145	smooth muscle cell differentiation	44614	73/18723	0.00329313	0.066137	0.0410775	FGF9/NOTCH1	2
BP	GO:0048844	artery morphogenesis	44614	74/18723	0.0033822	0.0668124	0.0414969	AKT3/NOTCH1	2
BP	GO:0045913	positive regulation of carbohydrate metabolic process	44614	75/18723	0.0034724	0.0674878	0.0419164	PRKAA2/PMAIP1	2
BP	GO:0001894	tissue homeostasis	44642	268/18723	0.00365141	0.0698405	0.0433777	AKT3/PDK4/NOTCH1	3
BP	GO:0090049	regulation of cell migration involved in sprouting angiogenesis	44614	78/18723	0.00374971	0.070189	0.0435941	AKT3/NOTCH1	2
BP	GO:0048872	homeostasis of number of cells	44642	272/18723	0.00380641	0.070189	0.0435941	AKT3/PMAIP1/NOTCH1	3
BP	GO:0060420	regulation of heart growth	44614	79/18723	0.00384437	0.070189	0.0435941	RGS2/NOTCH1	2
BP	GO:0008543	fibroblast growth factor receptor signaling pathway	44614	82/18723	0.00413503	0.0743687	0.0461902	FGF9/SHISA2	2
BP	GO:1900542	regulation of purine nucleotide metabolic process	44614	84/18723	0.00433431	0.0757555	0.0470515	PRKAA2/PDK4	2
BP	GO:0048562	embryonic organ morphogenesis	44642	285/18723	0.00433787	0.0757555	0.0470515	RDH10/INSIG1/NOTCH1	3
BP	GO:0006140	regulation of nucleotide metabolic process	44614	86/18723	0.004538	0.0770181	0.0478357	PRKAA2/PDK4	2
BP	GO:0014031	mesenchymal cell development	44614	86/18723	0.004538	0.0770181	0.0478357	RDH10/NOTCH1	2
BP	GO:0051781	positive regulation of cell division	44614	89/18723	0.00485171	0.0811988	0.0504323	FGF9/KIF23	2
BP	GO:0055006	cardiac cell development	44614	91/18723	0.00506629	0.0836285	0.0519414	RGS2/NOTCH1	2
BP	GO:0019217	regulation of fatty acid metabolic process	44614	93/18723	0.00528519	0.0842479	0.0523261	INSIG1/PDK4	2
BP	GO:0097306	cellular response to alcohol	44614	93/18723	0.00528519	0.0842479	0.0523261	PRKAA2/TP53INP1	2
BP	GO:0002042	cell migration involved in sprouting angiogenesis	44614	94/18723	0.00539626	0.0842479	0.0523261	AKT3/NOTCH1	2
BP	GO:0055017	cardiac muscle tissue growth	44614	96/18723	0.00562161	0.0842479	0.0523261	RGS2/NOTCH1	2
BP	GO:0060249	anatomical structure homeostasis	44642	314/18723	0.0056806	0.0842479	0.0523261	AKT3/PDK4/NOTCH1	3
BP	GO:0003333	amino acid transmembrane transport	44614	98/18723	0.00585124	0.0842479	0.0523261	RGS2/SLC36A1	2
BP	GO:0043502	regulation of muscle adaptation	44614	98/18723	0.00585124	0.0842479	0.0523261	RGS2/NOTCH1	2
BP	GO:0003300	cardiac muscle hypertrophy	44614	99/18723	0.00596765	0.0842479	0.0523261	RGS2/NOTCH1	2
BP	GO:0051153	regulation of striated muscle cell differentiation	44614	99/18723	0.00596765	0.0842479	0.0523261	RGS2/NOTCH1	2
BP	GO:0060840	artery development	44614	100/18723	0.00608513	0.0842479	0.0523261	AKT3/NOTCH1	2
BP	GO:0061640	cytoskeleton-dependent cytokinesis	44614	100/18723	0.00608513	0.0842479	0.0523261	KIF23/ANLN	2
BP	GO:0006476	protein deacetylation	44614	101/18723	0.00620366	0.0842479	0.0523261	PRKAA2/TBL1XR1	2
BP	GO:0014897	striated muscle hypertrophy	44614	102/18723	0.00632325	0.0842479	0.0523261	RGS2/NOTCH1	2
BP	GO:0030111	regulation of Wnt signaling pathway	44642	328/18723	0.006409	0.0842479	0.0523261	TBL1XR1/SHISA2/NOTCH1	3
BP	GO:0046425	regulation of receptor signaling pathway via JAK-STAT	44614	103/18723	0.00644389	0.0842479	0.0523261	SOCS3/NOTCH1	2
BP	GO:0014896	muscle hypertrophy	44614	104/18723	0.00656559	0.0842479	0.0523261	RGS2/NOTCH1	2
BP	GO:0032006	regulation of TOR signaling	44614	104/18723	0.00656559	0.0842479	0.0523261	AKT3/PRKAA2	2
BP	GO:0060419	heart growth	44614	104/18723	0.00656559	0.0842479	0.0523261	RGS2/NOTCH1	2
BP	GO:0019216	regulation of lipid metabolic process	44642	331/18723	0.00657204	0.0842479	0.0523261	RDH10/INSIG1/PDK4	3
BP	GO:0071214	cellular response to abiotic stimulus	44642	331/18723	0.00657204	0.0842479	0.0523261	TLR7/CCND2/TP53INP1	3
BP	GO:0104004	cellular response to environmental stimulus	44642	331/18723	0.00657204	0.0842479	0.0523261	TLR7/CCND2/TP53INP1	3
BP	GO:0006090	pyruvate metabolic process	44614	106/18723	0.00681212	0.0855064	0.0531077	PRKAA2/PDK4	2
BP	GO:0046620	regulation of organ growth	44614	106/18723	0.00681212	0.0855064	0.0531077	RGS2/NOTCH1	2
BP	GO:0090288	negative regulation of cellular response to growth factor stimulus	44614	111/18723	0.00744671	0.0904403	0.0561721	SHISA2/NOTCH1	2
BP	GO:0035601	protein deacylation	44614	112/18723	0.00757673	0.0904403	0.0561721	PRKAA2/TBL1XR1	2
BP	GO:0044344	cellular response to fibroblast growth factor stimulus	44614	113/18723	0.00770779	0.0904403	0.0561721	FGF9/SHISA2	2
BP	GO:1904892	regulation of receptor signaling pathway via STAT	44614	114/18723	0.00783987	0.0904403	0.0561721	SOCS3/NOTCH1	2
BP	GO:0006066	alcohol metabolic process	44642	353/18723	0.007844	0.0904403	0.0561721	RDH10/PRKAA2/INSIG1	3
BP	GO:0010631	epithelial cell migration	44642	357/18723	0.00808987	0.0904403	0.0561721	AKT3/ANLN/NOTCH1	3
BP	GO:0008286	insulin receptor signaling pathway	44614	116/18723	0.00810711	0.0904403	0.0561721	SOCS3/PDK4	2
BP	GO:0030326	embryonic limb morphogenesis	44614	116/18723	0.00810711	0.0904403	0.0561721	RDH10/NOTCH1	2
BP	GO:0035113	embryonic appendage morphogenesis	44614	116/18723	0.00810711	0.0904403	0.0561721	RDH10/NOTCH1	2
BP	GO:0098732	macromolecule deacylation	44614	116/18723	0.00810711	0.0904403	0.0561721	PRKAA2/TBL1XR1	2
BP	GO:0090132	epithelium migration	44642	360/18723	0.00827727	0.0904403	0.0561721	AKT3/ANLN/NOTCH1	3
BP	GO:0010906	regulation of glucose metabolic process	44614	119/18723	0.00851562	0.0904403	0.0561721	PMAIP1/PDK4	2
BP	GO:0090130	tissue migration	44642	365/18723	0.00859529	0.0904403	0.0561721	AKT3/ANLN/NOTCH1	3
BP	GO:0071774	response to fibroblast growth factor	44614	120/18723	0.00865382	0.0904403	0.0561721	FGF9/SHISA2	2
BP	GO:0001701	in utero embryonic development	44642	367/18723	0.00872451	0.0904403	0.0561721	RDH10/SOCS3/NOTCH1	3
BP	GO:0140694	non-membrane-bounded organelle assembly	44642	367/18723	0.00872451	0.0904403	0.0561721	PRKAA2/KIF23/ANLN	3
BP	GO:0043500	muscle adaptation	44614	121/18723	0.00879303	0.0904403	0.0561721	RGS2/NOTCH1	2
BP	GO:0010508	positive regulation of autophagy	44614	124/18723	0.00921672	0.0904403	0.0561721	PRKAA2/TP53INP1	2
BP	GO:0031929	TOR signaling	44614	126/18723	0.00950419	0.0904403	0.0561721	AKT3/PRKAA2	2
BP	GO:0050678	regulation of epithelial cell proliferation	44642	381/18723	0.00966135	0.0904403	0.0561721	AKT3/FGF9/NOTCH1	3
BP	GO:0042692	muscle cell differentiation	44642	384/18723	0.0098695	0.0904403	0.0561721	RGS2/FGF9/NOTCH1	3
BP	GO:0006631	fatty acid metabolic process	44642	390/18723	0.0102937	0.0904403	0.0561721	PRKAA2/INSIG1/PDK4	3
BP	GO:0008203	cholesterol metabolic process	44614	137/18723	0.0111561	0.0904403	0.0561721	PRKAA2/INSIG1	2
BP	GO:0045471	response to ethanol	44614	137/18723	0.0111561	0.0904403	0.0561721	RGS2/TP53INP1	2
BP	GO:0035107	appendage morphogenesis	44614	138/18723	0.0113122	0.0904403	0.0561721	RDH10/NOTCH1	2
BP	GO:0035108	limb morphogenesis	44614	138/18723	0.0113122	0.0904403	0.0561721	RDH10/NOTCH1	2
BP	GO:0046165	alcohol biosynthetic process	44614	140/18723	0.0116272	0.0904403	0.0561721	PRKAA2/INSIG1	2
BP	GO:0003183	mitral valve morphogenesis	44583	10/18723	0.0116911	0.0904403	0.0561721	NOTCH1	1
BP	GO:0003330	regulation of extracellular matrix constituent secretion	44583	10/18723	0.0116911	0.0904403	0.0561721	NOTCH1	1
BP	GO:0015808	L-alanine transport	44583	10/18723	0.0116911	0.0904403	0.0561721	SLC36A1	1
BP	GO:0015824	proline transport	44583	10/18723	0.0116911	0.0904403	0.0561721	SLC36A1	1
BP	GO:0035524	proline transmembrane transport	44583	10/18723	0.0116911	0.0904403	0.0561721	SLC36A1	1
BP	GO:0044557	relaxation of smooth muscle	44583	10/18723	0.0116911	0.0904403	0.0561721	RGS2	1
BP	GO:0048703	embryonic viscerocranium morphogenesis	44583	10/18723	0.0116911	0.0904403	0.0561721	RDH10	1
BP	GO:0060525	prostate glandular acinus development	44583	10/18723	0.0116911	0.0904403	0.0561721	NOTCH1	1
BP	GO:0060768	regulation of epithelial cell proliferation involved in prostate gland development	44583	10/18723	0.0116911	0.0904403	0.0561721	NOTCH1	1
BP	GO:0060947	cardiac vascular smooth muscle cell differentiation	44583	10/18723	0.0116911	0.0904403	0.0561721	NOTCH1	1
BP	GO:0070862	negative regulation of protein exit from endoplasmic reticulum	44583	10/18723	0.0116911	0.0904403	0.0561721	INSIG1	1
BP	GO:0071372	cellular response to follicle-stimulating hormone stimulus	44583	10/18723	0.0116911	0.0904403	0.0561721	NOTCH1	1
BP	GO:0090043	regulation of tubulin deacetylation	44583	10/18723	0.0116911	0.0904403	0.0561721	PRKAA2	1
BP	GO:0097084	vascular associated smooth muscle cell development	44583	10/18723	0.0116911	0.0904403	0.0561721	NOTCH1	1
BP	GO:1902237	positive regulation of endoplasmic reticulum stress-induced intrinsic apoptotic signaling pathway	44583	10/18723	0.0116911	0.0904403	0.0561721	PMAIP1	1
BP	GO:1905456	regulation of lymphoid progenitor cell differentiation	44583	10/18723	0.0116911	0.0904403	0.0561721	NOTCH1	1
BP	GO:2000048	negative regulation of cell-cell adhesion mediated by cadherin	44583	10/18723	0.0116911	0.0904403	0.0561721	NOTCH1	1
BP	GO:0006865	amino acid transport	44614	143/18723	0.0121069	0.0904403	0.0561721	RGS2/SLC36A1	2
BP	GO:0010675	regulation of cellular carbohydrate metabolic process	44614	146/18723	0.0125953	0.0904403	0.0561721	PMAIP1/PDK4	2
BP	GO:1902652	secondary alcohol metabolic process	44614	147/18723	0.01276	0.0904403	0.0561721	PRKAA2/INSIG1	2
BP	GO:0003157	endocardium development	44583	11/18723	0.012853	0.0904403	0.0561721	NOTCH1	1
BP	GO:0003174	mitral valve development	44583	11/18723	0.012853	0.0904403	0.0561721	NOTCH1	1
BP	GO:0003263	cardioblast proliferation	44583	11/18723	0.012853	0.0904403	0.0561721	NOTCH1	1
BP	GO:0003264	regulation of cardioblast proliferation	44583	11/18723	0.012853	0.0904403	0.0561721	NOTCH1	1
BP	GO:0006086	acetyl-CoA biosynthetic process from pyruvate	44583	11/18723	0.012853	0.0904403	0.0561721	PDK4	1
BP	GO:0030656	regulation of vitamin metabolic process	44583	11/18723	0.012853	0.0904403	0.0561721	RDH10	1
BP	GO:0035404	histone-serine phosphorylation	44583	11/18723	0.012853	0.0904403	0.0561721	PRKAA2	1
BP	GO:0045793	positive regulation of cell size	44583	11/18723	0.012853	0.0904403	0.0561721	AKT3	1
BP	GO:0048102	autophagic cell death	44583	11/18723	0.012853	0.0904403	0.0561721	TP53INP1	1
BP	GO:0048103	somatic stem cell division	44583	11/18723	0.012853	0.0904403	0.0561721	NOTCH1	1
BP	GO:0048715	negative regulation of oligodendrocyte differentiation	44583	11/18723	0.012853	0.0904403	0.0561721	NOTCH1	1
BP	GO:0060379	cardiac muscle cell myoblast differentiation	44583	11/18723	0.012853	0.0904403	0.0561721	NOTCH1	1
BP	GO:0060742	epithelial cell differentiation involved in prostate gland development	44583	11/18723	0.012853	0.0904403	0.0561721	NOTCH1	1
BP	GO:0060767	epithelial cell proliferation involved in prostate gland development	44583	11/18723	0.012853	0.0904403	0.0561721	NOTCH1	1
BP	GO:0060837	blood vessel endothelial cell differentiation	44583	11/18723	0.012853	0.0904403	0.0561721	NOTCH1	1
BP	GO:0061314	Notch signaling involved in heart development	44583	11/18723	0.012853	0.0904403	0.0561721	NOTCH1	1
BP	GO:0072017	distal tubule development	44583	11/18723	0.012853	0.0904403	0.0561721	NOTCH1	1
BP	GO:0097396	response to interleukin-17	44583	11/18723	0.012853	0.0904403	0.0561721	NOTCH1	1
BP	GO:0097398	cellular response to interleukin-17	44583	11/18723	0.012853	0.0904403	0.0561721	NOTCH1	1
BP	GO:0097400	interleukin-17-mediated signaling pathway	44583	11/18723	0.012853	0.0904403	0.0561721	NOTCH1	1
BP	GO:1901533	negative regulation of hematopoietic progenitor cell differentiation	44583	11/18723	0.012853	0.0904403	0.0561721	NOTCH1	1
BP	GO:1902337	regulation of apoptotic process involved in morphogenesis	44583	11/18723	0.012853	0.0904403	0.0561721	NOTCH1	1
BP	GO:0044272	sulfur compound biosynthetic process	44614	148/18723	0.0129257	0.0904403	0.0561721	PDK4/DSEL	2
BP	GO:1905039	carboxylic acid transmembrane transport	44614	149/18723	0.0130923	0.0904403	0.0561721	RGS2/SLC36A1	2
BP	GO:1903825	organic acid transmembrane transport	44614	150/18723	0.0132598	0.0904403	0.0561721	RGS2/SLC36A1	2
BP	GO:0043535	regulation of blood vessel endothelial cell migration	44614	151/18723	0.0134283	0.0904403	0.0561721	AKT3/NOTCH1	2
BP	GO:0048754	branching morphogenesis of an epithelial tube	44614	151/18723	0.0134283	0.0904403	0.0561721	RDH10/NOTCH1	2
BP	GO:0071456	cellular response to hypoxia	44614	151/18723	0.0134283	0.0904403	0.0561721	PMAIP1/NOTCH1	2
BP	GO:0016125	sterol metabolic process	44614	152/18723	0.0135977	0.0904403	0.0561721	PRKAA2/INSIG1	2
BP	GO:0050673	epithelial cell proliferation	44642	437/18723	0.0139866	0.0904403	0.0561721	AKT3/FGF9/NOTCH1	3
BP	GO:0002328	pro-B cell differentiation	44583	12/18723	0.0140136	0.0904403	0.0561721	NOTCH1	1
BP	GO:0003207	cardiac chamber formation	44583	12/18723	0.0140136	0.0904403	0.0561721	NOTCH1	1
BP	GO:0034154	toll-like receptor 7 signaling pathway	44583	12/18723	0.0140136	0.0904403	0.0561721	TLR7	1
BP	GO:0042762	regulation of sulfur metabolic process	44583	12/18723	0.0140136	0.0904403	0.0561721	PDK4	1
BP	GO:0045605	negative regulation of epidermal cell differentiation	44583	12/18723	0.0140136	0.0904403	0.0561721	NOTCH1	1
BP	GO:0045683	negative regulation of epidermis development	44583	12/18723	0.0140136	0.0904403	0.0561721	NOTCH1	1
BP	GO:0051255	spindle midzone assembly	44583	12/18723	0.0140136	0.0904403	0.0561721	KIF23	1
BP	GO:0061052	negative regulation of cell growth involved in cardiac muscle cell development	44583	12/18723	0.0140136	0.0904403	0.0561721	RGS2	1
BP	GO:0090677	reversible differentiation	44583	12/18723	0.0140136	0.0904403	0.0561721	FGF9	1
BP	GO:1904748	regulation of apoptotic process involved in development	44583	12/18723	0.0140136	0.0904403	0.0561721	NOTCH1	1
BP	GO:0035051	cardiocyte differentiation	44614	156/18723	0.0142848	0.0904403	0.0561721	RGS2/NOTCH1	2
BP	GO:0036294	cellular response to decreased oxygen levels	44614	161/18723	0.0151645	0.0904403	0.0561721	PMAIP1/NOTCH1	2
BP	GO:0003222	ventricular trabecula myocardium morphogenesis	44583	13/18723	0.0151729	0.0904403	0.0561721	NOTCH1	1
BP	GO:0010917	negative regulation of mitochondrial membrane potential	44583	13/18723	0.0151729	0.0904403	0.0561721	PMAIP1	1
BP	GO:0010958	regulation of amino acid import across plasma membrane	44583	13/18723	0.0151729	0.0904403	0.0561721	RGS2	1
BP	GO:0032352	positive regulation of hormone metabolic process	44583	13/18723	0.0151729	0.0904403	0.0561721	RDH10	1
BP	GO:0048711	positive regulation of astrocyte differentiation	44583	13/18723	0.0151729	0.0904403	0.0561721	NOTCH1	1
BP	GO:0051956	negative regulation of amino acid transport	44583	13/18723	0.0151729	0.0904403	0.0561721	RGS2	1
BP	GO:0060670	branching involved in labyrinthine layer morphogenesis	44583	13/18723	0.0151729	0.0904403	0.0561721	SOCS3	1
BP	GO:0060707	trophoblast giant cell differentiation	44583	13/18723	0.0151729	0.0904403	0.0561721	SOCS3	1
BP	GO:0061418	regulation of transcription from RNA polymerase II promoter in response to hypoxia	44583	13/18723	0.0151729	0.0904403	0.0561721	NOTCH1	1
BP	GO:0090042	tubulin deacetylation	44583	13/18723	0.0151729	0.0904403	0.0561721	PRKAA2	1
BP	GO:1902043	positive regulation of extrinsic apoptotic signaling pathway via death domain receptors	44583	13/18723	0.0151729	0.0904403	0.0561721	PMAIP1	1
BP	GO:1903054	negative regulation of extracellular matrix organization	44583	13/18723	0.0151729	0.0904403	0.0561721	NOTCH1	1
BP	GO:1903789	regulation of amino acid transmembrane transport	44583	13/18723	0.0151729	0.0904403	0.0561721	RGS2	1
BP	GO:1905064	negative regulation of vascular associated smooth muscle cell differentiation	44583	13/18723	0.0151729	0.0904403	0.0561721	FGF9	1
BP	GO:0055088	lipid homeostasis	44614	167/18723	0.0162505	0.0904403	0.0561721	PRKAA2/INSIG1	2
BP	GO:0003188	heart valve formation	44583	14/18723	0.0163309	0.0904403	0.0561721	NOTCH1	1
BP	GO:0003214	cardiac left ventricle morphogenesis	44583	14/18723	0.0163309	0.0904403	0.0561721	NOTCH1	1
BP	GO:0035437	maintenance of protein localization in endoplasmic reticulum	44583	14/18723	0.0163309	0.0904403	0.0561721	INSIG1	1
BP	GO:0043517	positive regulation of DNA damage response, signal transduction by p53 class mediator	44583	14/18723	0.0163309	0.0904403	0.0561721	PMAIP1	1
BP	GO:0043951	negative regulation of cAMP-mediated signaling	44583	14/18723	0.0163309	0.0904403	0.0561721	RGS2	1
BP	GO:0045837	negative regulation of membrane potential	44583	14/18723	0.0163309	0.0904403	0.0561721	PMAIP1	1
BP	GO:0045989	positive regulation of striated muscle contraction	44583	14/18723	0.0163309	0.0904403	0.0561721	RGS2	1
BP	GO:0060354	negative regulation of cell adhesion molecule production	44583	14/18723	0.0163309	0.0904403	0.0561721	NOTCH1	1
BP	GO:0060841	venous blood vessel development	44583	14/18723	0.0163309	0.0904403	0.0561721	NOTCH1	1
BP	GO:0070278	extracellular matrix constituent secretion	44583	14/18723	0.0163309	0.0904403	0.0561721	NOTCH1	1
BP	GO:0070986	left/right axis specification	44583	14/18723	0.0163309	0.0904403	0.0561721	NOTCH1	1
BP	GO:0071481	cellular response to X-ray	44583	14/18723	0.0163309	0.0904403	0.0561721	CCND2	1
BP	GO:0086103	G protein-coupled receptor signaling pathway involved in heart process	44583	14/18723	0.0163309	0.0904403	0.0561721	RGS2	1
BP	GO:0007259	receptor signaling pathway via JAK-STAT	44614	170/18723	0.0168057	0.0904403	0.0561721	SOCS3/NOTCH1	2
BP	GO:0030178	negative regulation of Wnt signaling pathway	44614	170/18723	0.0168057	0.0904403	0.0561721	SHISA2/NOTCH1	2
BP	GO:0051051	negative regulation of transport	44642	470/18723	0.0169791	0.0904403	0.0561721	RGS2/INSIG1/NOTCH1	3
BP	GO:0048736	appendage development	44614	172/18723	0.0171804	0.0904403	0.0561721	RDH10/NOTCH1	2
BP	GO:0060173	limb development	44614	172/18723	0.0171804	0.0904403	0.0561721	RDH10/NOTCH1	2
BP	GO:0031667	response to nutrient levels	44642	474/18723	0.0173646	0.0904403	0.0561721	PRKAA2/PMAIP1/PDK4	3
BP	GO:0000910	cytokinesis	44614	173/18723	0.017369	0.0904403	0.0561721	KIF23/ANLN	2
BP	GO:0006694	steroid biosynthetic process	44614	173/18723	0.017369	0.0904403	0.0561721	PRKAA2/INSIG1	2
BP	GO:0001667	ameboidal-type cell migration	44642	475/18723	0.0174618	0.0904403	0.0561721	AKT3/ANLN/NOTCH1	3
BP	GO:0010832	negative regulation of myotube differentiation	44583	15/18723	0.0174876	0.0904403	0.0561721	NOTCH1	1
BP	GO:0016114	terpenoid biosynthetic process	44583	15/18723	0.0174876	0.0904403	0.0561721	RDH10	1
BP	GO:0032328	alanine transport	44583	15/18723	0.0174876	0.0904403	0.0561721	SLC36A1	1
BP	GO:0032354	response to follicle-stimulating hormone	44583	15/18723	0.0174876	0.0904403	0.0561721	NOTCH1	1
BP	GO:0032933	SREBP signaling pathway	44583	15/18723	0.0174876	0.0904403	0.0561721	INSIG1	1
BP	GO:0043584	nose development	44583	15/18723	0.0174876	0.0904403	0.0561721	RDH10	1
BP	GO:0045986	negative regulation of smooth muscle contraction	44583	15/18723	0.0174876	0.0904403	0.0561721	RGS2	1
BP	GO:0060253	negative regulation of glial cell proliferation	44583	15/18723	0.0174876	0.0904403	0.0561721	NOTCH1	1
BP	GO:0071380	cellular response to prostaglandin E stimulus	44583	15/18723	0.0174876	0.0904403	0.0561721	PRKAA2	1
BP	GO:0072044	collecting duct development	44583	15/18723	0.0174876	0.0904403	0.0561721	NOTCH1	1
BP	GO:0090110	COPII-coated vesicle cargo loading	44583	15/18723	0.0174876	0.0904403	0.0561721	INSIG1	1
BP	GO:0043534	blood vessel endothelial cell migration	44614	176/18723	0.0179404	0.0909508	0.0564892	AKT3/NOTCH1	2
BP	GO:0051302	regulation of cell division	44614	177/18723	0.0181326	0.0909508	0.0564892	FGF9/KIF23	2
BP	GO:0071453	cellular response to oxygen levels	44614	177/18723	0.0181326	0.0909508	0.0564892	PMAIP1/NOTCH1	2
BP	GO:0098739	import across plasma membrane	44614	177/18723	0.0181326	0.0909508	0.0564892	RGS2/SLC36A1	2
BP	GO:0035265	organ growth	44614	178/18723	0.0183257	0.0909508	0.0564892	RGS2/NOTCH1	2
BP	GO:0003198	epithelial to mesenchymal transition involved in endocardial cushion formation	44583	16/18723	0.018643	0.0909508	0.0564892	NOTCH1	1
BP	GO:0042574	retinal metabolic process	44583	16/18723	0.018643	0.0909508	0.0564892	RDH10	1
BP	GO:0055089	fatty acid homeostasis	44583	16/18723	0.018643	0.0909508	0.0564892	PRKAA2	1
BP	GO:0060572	morphogenesis of an epithelial bud	44583	16/18723	0.018643	0.0909508	0.0564892	RDH10	1
BP	GO:0071361	cellular response to ethanol	44583	16/18723	0.018643	0.0909508	0.0564892	TP53INP1	1
BP	GO:0071501	cellular response to sterol depletion	44583	16/18723	0.018643	0.0909508	0.0564892	INSIG1	1
BP	GO:0072109	glomerular mesangium development	44583	16/18723	0.018643	0.0909508	0.0564892	NOTCH1	1
BP	GO:0072148	epithelial cell fate commitment	44583	16/18723	0.018643	0.0909508	0.0564892	NOTCH1	1
BP	GO:1901201	regulation of extracellular matrix assembly	44583	16/18723	0.018643	0.0909508	0.0564892	NOTCH1	1
BP	GO:0097696	receptor signaling pathway via STAT	44614	181/18723	0.0189103	0.0918828	0.057068	SOCS3/NOTCH1	2
BP	GO:0055001	muscle cell development	44614	184/18723	0.0195028	0.0928232	0.0576521	RGS2/NOTCH1	2
BP	GO:0002040	sprouting angiogenesis	44614	185/18723	0.019702	0.0928232	0.0576521	AKT3/NOTCH1	2
BP	GO:0003184	pulmonary valve morphogenesis	44583	17/18723	0.0197971	0.0928232	0.0576521	NOTCH1	1
BP	GO:0007096	regulation of exit from mitosis	44583	17/18723	0.0197971	0.0928232	0.0576521	ANLN	1
BP	GO:0036166	phenotypic switching	44583	17/18723	0.0197971	0.0928232	0.0576521	FGF9	1
BP	GO:0042532	negative regulation of tyrosine phosphorylation of STAT protein	44583	17/18723	0.0197971	0.0928232	0.0576521	SOCS3	1
BP	GO:0055119	relaxation of cardiac muscle	44583	17/18723	0.0197971	0.0928232	0.0576521	RGS2	1
BP	GO:0060977	coronary vasculature morphogenesis	44583	17/18723	0.0197971	0.0928232	0.0576521	NOTCH1	1
BP	GO:0071371	cellular response to gonadotropin stimulus	44583	17/18723	0.0197971	0.0928232	0.0576521	NOTCH1	1
BP	GO:0071478	cellular response to radiation	44614	186/18723	0.0199021	0.0929538	0.0577332	CCND2/TP53INP1	2
BP	GO:0048839	inner ear development	44614	188/18723	0.0203049	0.0944689	0.0586743	INSIG1/NOTCH1	2
BP	GO:0006085	acetyl-CoA biosynthetic process	44583	18/18723	0.0209499	0.0945494	0.0587243	PDK4	1
BP	GO:0006991	response to sterol depletion	44583	18/18723	0.0209499	0.0945494	0.0587243	INSIG1	1
BP	GO:0030728	ovulation	44583	18/18723	0.0209499	0.0945494	0.0587243	RGS2	1
BP	GO:0060192	negative regulation of lipase activity	44583	18/18723	0.0209499	0.0945494	0.0587243	RGS2	1
BP	GO:0060602	branch elongation of an epithelium	44583	18/18723	0.0209499	0.0945494	0.0587243	RDH10	1
BP	GO:0060973	cell migration involved in heart development	44583	18/18723	0.0209499	0.0945494	0.0587243	NOTCH1	1
BP	GO:0097094	craniofacial suture morphogenesis	44583	18/18723	0.0209499	0.0945494	0.0587243	INSIG1	1
BP	GO:2000136	regulation of cell proliferation involved in heart morphogenesis	44583	18/18723	0.0209499	0.0945494	0.0587243	NOTCH1	1
BP	GO:0006006	glucose metabolic process	44614	196/18723	0.0219504	0.0961454	0.0597155	PMAIP1/PDK4	2
BP	GO:0010002	cardioblast differentiation	44583	19/18723	0.0221015	0.0961454	0.0597155	NOTCH1	1
BP	GO:0030050	vesicle transport along actin filament	44583	19/18723	0.0221015	0.0961454	0.0597155	MYO5A	1
BP	GO:0033194	response to hydroperoxide	44583	19/18723	0.0221015	0.0961454	0.0597155	TP53INP1	1
BP	GO:0042474	middle ear morphogenesis	44583	19/18723	0.0221015	0.0961454	0.0597155	INSIG1	1
BP	GO:0045603	positive regulation of endothelial cell differentiation	44583	19/18723	0.0221015	0.0961454	0.0597155	NOTCH1	1
BP	GO:0045618	positive regulation of keratinocyte differentiation	44583	19/18723	0.0221015	0.0961454	0.0597155	NOTCH1	1
BP	GO:0045821	positive regulation of glycolytic process	44583	19/18723	0.0221015	0.0961454	0.0597155	PRKAA2	1
BP	GO:0060039	pericardium development	44583	19/18723	0.0221015	0.0961454	0.0597155	NOTCH1	1
BP	GO:0061323	cell proliferation involved in heart morphogenesis	44583	19/18723	0.0221015	0.0961454	0.0597155	NOTCH1	1
BP	GO:0003215	cardiac right ventricle morphogenesis	44583	20/18723	0.0232517	0.0997092	0.061929	NOTCH1	1
BP	GO:0032495	response to muramyl dipeptide	44583	20/18723	0.0232517	0.0997092	0.061929	NOTCH1	1
BP	GO:0071379	cellular response to prostaglandin stimulus	44583	20/18723	0.0232517	0.0997092	0.061929	PRKAA2	1
BP	GO:0097150	neuronal stem cell population maintenance	44583	20/18723	0.0232517	0.0997092	0.061929	NOTCH1	1
BP	GO:0048863	stem cell differentiation	44614	206/18723	0.0240829	0.10174	0.0631901	RDH10/NOTCH1	2
BP	GO:0000002	mitochondrial genome maintenance	44583	21/18723	0.0244006	0.10174	0.0631901	AKT3	1
BP	GO:0003177	pulmonary valve development	44583	21/18723	0.0244006	0.10174	0.0631901	NOTCH1	1
BP	GO:0007252	I-kappaB phosphorylation	44583	21/18723	0.0244006	0.10174	0.0631901	TLR7	1
BP	GO:0045717	negative regulation of fatty acid biosynthetic process	44583	21/18723	0.0244006	0.10174	0.0631901	INSIG1	1
BP	GO:0060972	left/right pattern formation	44583	21/18723	0.0244006	0.10174	0.0631901	NOTCH1	1
BP	GO:0099515	actin filament-based transport	44583	21/18723	0.0244006	0.10174	0.0631901	MYO5A	1
BP	GO:2000047	regulation of cell-cell adhesion mediated by cadherin	44583	21/18723	0.0244006	0.10174	0.0631901	NOTCH1	1
BP	GO:0002320	lymphoid progenitor cell differentiation	44583	22/18723	0.0255483	0.103655	0.06438	NOTCH1	1
BP	GO:0032402	melanosome transport	44583	22/18723	0.0255483	0.103655	0.06438	MYO5A	1
BP	GO:0032727	positive regulation of interferon-alpha production	44583	22/18723	0.0255483	0.103655	0.06438	TLR7	1
BP	GO:0032891	negative regulation of organic acid transport	44583	22/18723	0.0255483	0.103655	0.06438	RGS2	1
BP	GO:0051151	negative regulation of smooth muscle cell differentiation	44583	22/18723	0.0255483	0.103655	0.06438	FGF9	1
BP	GO:0060713	labyrinthine layer morphogenesis	44583	22/18723	0.0255483	0.103655	0.06438	SOCS3	1
BP	GO:1901522	positive regulation of transcription from RNA polymerase II promoter involved in cellular response to chemical stimulus	44583	22/18723	0.0255483	0.103655	0.06438	NOTCH1	1
BP	GO:2000773	negative regulation of cellular senescence	44583	22/18723	0.0255483	0.103655	0.06438	AKT3	1
BP	GO:0002052	positive regulation of neuroblast proliferation	44583	23/18723	0.0266946	0.104779	0.0650776	NOTCH1	1
BP	GO:0032401	establishment of melanosome localization	44583	23/18723	0.0266946	0.104779	0.0650776	MYO5A	1
BP	GO:0034695	response to prostaglandin E	44583	23/18723	0.0266946	0.104779	0.0650776	PRKAA2	1
BP	GO:0045662	negative regulation of myoblast differentiation	44583	23/18723	0.0266946	0.104779	0.0650776	NOTCH1	1
BP	GO:0045932	negative regulation of muscle contraction	44583	23/18723	0.0266946	0.104779	0.0650776	RGS2	1
BP	GO:0051904	pigment granule transport	44583	23/18723	0.0266946	0.104779	0.0650776	MYO5A	1
BP	GO:0060353	regulation of cell adhesion molecule production	44583	23/18723	0.0266946	0.104779	0.0650776	NOTCH1	1
BP	GO:0061050	regulation of cell growth involved in cardiac muscle cell development	44583	23/18723	0.0266946	0.104779	0.0650776	RGS2	1
BP	GO:1903306	negative regulation of regulated secretory pathway	44583	23/18723	0.0266946	0.104779	0.0650776	NOTCH1	1
BP	GO:2000737	negative regulation of stem cell differentiation	44583	23/18723	0.0266946	0.104779	0.0650776	NOTCH1	1
BP	GO:0048705	skeletal system morphogenesis	44614	220/18723	0.0272064	0.105834	0.0657332	RDH10/INSIG1	2
BP	GO:0008406	gonad development	44614	221/18723	0.0274355	0.105834	0.0657332	RDH10/FGF9	2
BP	GO:0003181	atrioventricular valve morphogenesis	44583	24/18723	0.0278397	0.105834	0.0657332	NOTCH1	1
BP	GO:0036003	positive regulation of transcription from RNA polymerase II promoter in response to stress	44583	24/18723	0.0278397	0.105834	0.0657332	NOTCH1	1
BP	GO:0040037	negative regulation of fibroblast growth factor receptor signaling pathway	44583	24/18723	0.0278397	0.105834	0.0657332	SHISA2	1
BP	GO:0051905	establishment of pigment granule localization	44583	24/18723	0.0278397	0.105834	0.0657332	MYO5A	1
BP	GO:0060561	apoptotic process involved in morphogenesis	44583	24/18723	0.0278397	0.105834	0.0657332	NOTCH1	1
BP	GO:0060571	morphogenesis of an epithelial fold	44583	24/18723	0.0278397	0.105834	0.0657332	RDH10	1
BP	GO:2001026	regulation of endothelial cell chemotaxis	44583	24/18723	0.0278397	0.105834	0.0657332	NOTCH1	1
BP	GO:0045137	development of primary sexual characteristics	44614	227/18723	0.0288268	0.105834	0.0657332	RDH10/FGF9	2
BP	GO:0098657	import into cell	44614	227/18723	0.0288268	0.105834	0.0657332	RGS2/SLC36A1	2
BP	GO:0032400	melanosome localization	44583	25/18723	0.0289835	0.105834	0.0657332	MYO5A	1
BP	GO:0036315	cellular response to sterol	44583	25/18723	0.0289835	0.105834	0.0657332	INSIG1	1
BP	GO:0060706	cell differentiation involved in embryonic placenta development	44583	25/18723	0.0289835	0.105834	0.0657332	SOCS3	1
BP	GO:0060740	prostate gland epithelium morphogenesis	44583	25/18723	0.0289835	0.105834	0.0657332	NOTCH1	1
BP	GO:0072012	glomerulus vasculature development	44583	25/18723	0.0289835	0.105834	0.0657332	NOTCH1	1
BP	GO:1901798	positive regulation of signal transduction by p53 class mediator	44583	25/18723	0.0289835	0.105834	0.0657332	PMAIP1	1
BP	GO:1903792	negative regulation of anion transport	44583	25/18723	0.0289835	0.105834	0.0657332	RGS2	1
BP	GO:1903959	regulation of anion transmembrane transport	44583	25/18723	0.0289835	0.105834	0.0657332	RGS2	1
BP	GO:1904754	positive regulation of vascular associated smooth muscle cell migration	44583	25/18723	0.0289835	0.105834	0.0657332	FGF9	1
BP	GO:1905564	positive regulation of vascular endothelial cell proliferation	44583	25/18723	0.0289835	0.105834	0.0657332	AKT3	1
BP	GO:0001649	osteoblast differentiation	44614	229/18723	0.0292969	0.105834	0.0657332	VCAN/NOTCH1	2
BP	GO:0045444	fat cell differentiation	44614	229/18723	0.0292969	0.105834	0.0657332	RGS2/INSIG1	2
BP	GO:0010594	regulation of endothelial cell migration	44614	232/18723	0.0300078	0.105834	0.0657332	AKT3/NOTCH1	2
BP	GO:0034063	stress granule assembly	44583	26/18723	0.030126	0.105834	0.0657332	PRKAA2	1
BP	GO:0051875	pigment granule localization	44583	26/18723	0.030126	0.105834	0.0657332	MYO5A	1
BP	GO:0060352	cell adhesion molecule production	44583	26/18723	0.030126	0.105834	0.0657332	NOTCH1	1
BP	GO:0060669	embryonic placenta morphogenesis	44583	26/18723	0.030126	0.105834	0.0657332	SOCS3	1
BP	GO:1905063	regulation of vascular associated smooth muscle cell differentiation	44583	26/18723	0.030126	0.105834	0.0657332	FGF9	1
BP	GO:0060560	developmental growth involved in morphogenesis	44614	234/18723	0.0304856	0.105834	0.0657332	RDH10/NOTCH1	2
BP	GO:0048738	cardiac muscle tissue development	44614	236/18723	0.0309664	0.105834	0.0657332	RGS2/NOTCH1	2
BP	GO:0048762	mesenchymal cell differentiation	44614	236/18723	0.0309664	0.105834	0.0657332	RDH10/NOTCH1	2
BP	GO:0090068	positive regulation of cell cycle process	44614	236/18723	0.0309664	0.105834	0.0657332	KIF23/CCND2	2
BP	GO:0019318	hexose metabolic process	44614	237/18723	0.031208	0.105834	0.0657332	PMAIP1/PDK4	2
BP	GO:1901617	organic hydroxy compound biosynthetic process	44614	237/18723	0.031208	0.105834	0.0657332	PRKAA2/INSIG1	2
BP	GO:0003171	atrioventricular valve development	44583	27/18723	0.0312672	0.105834	0.0657332	NOTCH1	1
BP	GO:0003272	endocardial cushion formation	44583	27/18723	0.0312672	0.105834	0.0657332	NOTCH1	1
BP	GO:0003401	axis elongation	44583	27/18723	0.0312672	0.105834	0.0657332	RDH10	1
BP	GO:0010894	negative regulation of steroid biosynthetic process	44583	27/18723	0.0312672	0.105834	0.0657332	INSIG1	1
BP	GO:0014850	response to muscle activity	44583	27/18723	0.0312672	0.105834	0.0657332	PRKAA2	1
BP	GO:0034698	response to gonadotropin	44583	27/18723	0.0312672	0.105834	0.0657332	NOTCH1	1
BP	GO:0035116	embryonic hindlimb morphogenesis	44583	27/18723	0.0312672	0.105834	0.0657332	NOTCH1	1
BP	GO:0035459	vesicle cargo loading	44583	27/18723	0.0312672	0.105834	0.0657332	INSIG1	1
BP	GO:0045606	positive regulation of epidermal cell differentiation	44583	27/18723	0.0312672	0.105834	0.0657332	NOTCH1	1
BP	GO:0051953	negative regulation of amine transport	44583	27/18723	0.0312672	0.105834	0.0657332	RGS2	1
BP	GO:0060512	prostate gland morphogenesis	44583	27/18723	0.0312672	0.105834	0.0657332	NOTCH1	1
BP	GO:0061437	renal system vasculature development	44583	27/18723	0.0312672	0.105834	0.0657332	NOTCH1	1
BP	GO:0061440	kidney vasculature development	44583	27/18723	0.0312672	0.105834	0.0657332	NOTCH1	1
BP	GO:0070861	regulation of protein exit from endoplasmic reticulum	44583	27/18723	0.0312672	0.105834	0.0657332	INSIG1	1
BP	GO:0072593	reactive oxygen species metabolic process	44614	239/18723	0.0316934	0.106976	0.0664426	PMAIP1/PDK4	2
BP	GO:0008299	isoprenoid biosynthetic process	44583	28/18723	0.0324071	0.106988	0.0664497	RDH10	1
BP	GO:0032607	interferon-alpha production	44583	28/18723	0.0324071	0.106988	0.0664497	TLR7	1
BP	GO:0032647	regulation of interferon-alpha production	44583	28/18723	0.0324071	0.106988	0.0664497	TLR7	1
BP	GO:0044331	cell-cell adhesion mediated by cadherin	44583	28/18723	0.0324071	0.106988	0.0664497	NOTCH1	1
BP	GO:0045686	negative regulation of glial cell differentiation	44583	28/18723	0.0324071	0.106988	0.0664497	NOTCH1	1
BP	GO:0046426	negative regulation of receptor signaling pathway via JAK-STAT	44583	28/18723	0.0324071	0.106988	0.0664497	SOCS3	1
BP	GO:0090200	positive regulation of release of cytochrome c from mitochondria	44583	28/18723	0.0324071	0.106988	0.0664497	PMAIP1	1
BP	GO:0090344	negative regulation of cell aging	44583	28/18723	0.0324071	0.106988	0.0664497	AKT3	1
BP	GO:0003209	cardiac atrium morphogenesis	44583	29/18723	0.0335457	0.108956	0.0676721	NOTCH1	1
BP	GO:0010458	exit from mitosis	44583	29/18723	0.0335457	0.108956	0.0676721	ANLN	1
BP	GO:0031069	hair follicle morphogenesis	44583	29/18723	0.0335457	0.108956	0.0676721	NOTCH1	1
BP	GO:0045737	positive regulation of cyclin-dependent protein serine/threonine kinase activity	44583	29/18723	0.0335457	0.108956	0.0676721	CCND2	1
BP	GO:0060441	epithelial tube branching involved in lung morphogenesis	44583	29/18723	0.0335457	0.108956	0.0676721	RDH10	1
BP	GO:0090114	COPII-coated vesicle budding	44583	29/18723	0.0335457	0.108956	0.0676721	INSIG1	1
BP	GO:0033002	muscle cell proliferation	44614	248/18723	0.0339151	0.10912	0.0677743	FGF9/NOTCH1	2
BP	GO:0045926	negative regulation of growth	44614	249/18723	0.0341657	0.10912	0.0677743	RGS2/NOTCH1	2
BP	GO:0017145	stem cell division	44583	30/18723	0.0346831	0.10912	0.0677743	NOTCH1	1
BP	GO:0030204	chondroitin sulfate metabolic process	44583	30/18723	0.0346831	0.10912	0.0677743	DSEL	1
BP	GO:0034694	response to prostaglandin	44583	30/18723	0.0346831	0.10912	0.0677743	PRKAA2	1
BP	GO:0045070	positive regulation of viral genome replication	44583	30/18723	0.0346831	0.10912	0.0677743	NOTCH1	1
BP	GO:0045939	negative regulation of steroid metabolic process	44583	30/18723	0.0346831	0.10912	0.0677743	INSIG1	1
BP	GO:0048147	negative regulation of fibroblast proliferation	44583	30/18723	0.0346831	0.10912	0.0677743	TP53INP1	1
BP	GO:0060674	placenta blood vessel development	44583	30/18723	0.0346831	0.10912	0.0677743	SOCS3	1
BP	GO:0061311	cell surface receptor signaling pathway involved in heart development	44583	30/18723	0.0346831	0.10912	0.0677743	NOTCH1	1
BP	GO:0061384	heart trabecula morphogenesis	44583	30/18723	0.0346831	0.10912	0.0677743	NOTCH1	1
BP	GO:0070168	negative regulation of biomineral tissue development	44583	30/18723	0.0346831	0.10912	0.0677743	NOTCH1	1
BP	GO:0090257	regulation of muscle system process	44614	252/18723	0.0349218	0.109585	0.0680631	RGS2/NOTCH1	2
BP	GO:0060828	regulation of canonical Wnt signaling pathway	44614	253/18723	0.0351754	0.110094	0.0683792	TBL1XR1/NOTCH1	2
BP	GO:0035115	embryonic forelimb morphogenesis	44583	31/18723	0.0358192	0.110389	0.0685623	RDH10	1
BP	GO:0048710	regulation of astrocyte differentiation	44583	31/18723	0.0358192	0.110389	0.0685623	NOTCH1	1
BP	GO:0055022	negative regulation of cardiac muscle tissue growth	44583	31/18723	0.0358192	0.110389	0.0685623	RGS2	1
BP	GO:0060045	positive regulation of cardiac muscle cell proliferation	44583	31/18723	0.0358192	0.110389	0.0685623	NOTCH1	1
BP	GO:0061117	negative regulation of heart growth	44583	31/18723	0.0358192	0.110389	0.0685623	RGS2	1
BP	GO:0110150	negative regulation of biomineralization	44583	31/18723	0.0358192	0.110389	0.0685623	NOTCH1	1
BP	GO:0005996	monosaccharide metabolic process	44614	257/18723	0.0361967	0.11077	0.0687989	PMAIP1/PDK4	2
BP	GO:0042593	glucose homeostasis	44614	258/18723	0.0364539	0.11077	0.0687989	PRKAA2/PDK4	2
BP	GO:0033500	carbohydrate homeostasis	44614	259/18723	0.0367118	0.11077	0.0687989	PRKAA2/PDK4	2
BP	GO:0003180	aortic valve morphogenesis	44583	32/18723	0.036954	0.11077	0.0687989	NOTCH1	1
BP	GO:0035767	endothelial cell chemotaxis	44583	32/18723	0.036954	0.11077	0.0687989	NOTCH1	1
BP	GO:0045684	positive regulation of epidermis development	44583	32/18723	0.036954	0.11077	0.0687989	NOTCH1	1
BP	GO:0060317	cardiac epithelial to mesenchymal transition	44583	32/18723	0.036954	0.11077	0.0687989	NOTCH1	1
BP	GO:0060914	heart formation	44583	32/18723	0.036954	0.11077	0.0687989	NOTCH1	1
BP	GO:0071875	adrenergic receptor signaling pathway	44583	32/18723	0.036954	0.11077	0.0687989	RGS2	1
BP	GO:1901532	regulation of hematopoietic progenitor cell differentiation	44583	32/18723	0.036954	0.11077	0.0687989	NOTCH1	1
BP	GO:1902235	regulation of endoplasmic reticulum stress-induced intrinsic apoptotic signaling pathway	44583	32/18723	0.036954	0.11077	0.0687989	PMAIP1	1
BP	GO:0001975	response to amphetamine	44583	33/18723	0.0380876	0.112214	0.0696957	RGS2	1
BP	GO:0010165	response to X-ray	44583	33/18723	0.0380876	0.112214	0.0696957	CCND2	1
BP	GO:0045920	negative regulation of exocytosis	44583	33/18723	0.0380876	0.112214	0.0696957	NOTCH1	1
BP	GO:0046320	regulation of fatty acid oxidation	44583	33/18723	0.0380876	0.112214	0.0696957	PDK4	1
BP	GO:0048730	epidermis morphogenesis	44583	33/18723	0.0380876	0.112214	0.0696957	NOTCH1	1
BP	GO:1902692	regulation of neuroblast proliferation	44583	33/18723	0.0380876	0.112214	0.0696957	NOTCH1	1
BP	GO:1904031	positive regulation of cyclin-dependent protein kinase activity	44583	33/18723	0.0380876	0.112214	0.0696957	CCND2	1
BP	GO:0051607	defense response to virus	44614	265/18723	0.038274	0.112215	0.0696961	PMAIP1/TLR7	2
BP	GO:0140546	defense response to symbiont	44614	265/18723	0.038274	0.112215	0.0696961	PMAIP1/TLR7	2
BP	GO:0007616	long-term memory	44583	34/18723	0.0392198	0.112524	0.069888	CCND2	1
BP	GO:0035137	hindlimb morphogenesis	44583	34/18723	0.0392198	0.112524	0.069888	NOTCH1	1
BP	GO:0035909	aorta morphogenesis	44583	34/18723	0.0392198	0.112524	0.069888	NOTCH1	1
BP	GO:0042573	retinoic acid metabolic process	44583	34/18723	0.0392198	0.112524	0.069888	RDH10	1
BP	GO:0043516	regulation of DNA damage response, signal transduction by p53 class mediator	44583	34/18723	0.0392198	0.112524	0.069888	PMAIP1	1
BP	GO:0048854	brain morphogenesis	44583	34/18723	0.0392198	0.112524	0.069888	AKT3	1
BP	GO:0090075	relaxation of muscle	44583	34/18723	0.0392198	0.112524	0.069888	RGS2	1
BP	GO:1904893	negative regulation of receptor signaling pathway via STAT	44583	34/18723	0.0392198	0.112524	0.069888	SOCS3	1
BP	GO:2000758	positive regulation of peptidyl-lysine acetylation	44583	34/18723	0.0392198	0.112524	0.069888	PRKAA2	1
BP	GO:0003298	physiological muscle hypertrophy	44583	35/18723	0.0403508	0.11268	0.0699854	RGS2	1
BP	GO:0003301	physiological cardiac muscle hypertrophy	44583	35/18723	0.0403508	0.11268	0.0699854	RGS2	1
BP	GO:0006084	acetyl-CoA metabolic process	44583	35/18723	0.0403508	0.11268	0.0699854	PDK4	1
BP	GO:0031076	embryonic camera-type eye development	44583	35/18723	0.0403508	0.11268	0.0699854	RDH10	1
BP	GO:0032350	regulation of hormone metabolic process	44583	35/18723	0.0403508	0.11268	0.0699854	RDH10	1
BP	GO:0045922	negative regulation of fatty acid metabolic process	44583	35/18723	0.0403508	0.11268	0.0699854	INSIG1	1
BP	GO:0046627	negative regulation of insulin receptor signaling pathway	44583	35/18723	0.0403508	0.11268	0.0699854	SOCS3	1
BP	GO:0050654	chondroitin sulfate proteoglycan metabolic process	44583	35/18723	0.0403508	0.11268	0.0699854	DSEL	1
BP	GO:0061049	cell growth involved in cardiac muscle cell development	44583	35/18723	0.0403508	0.11268	0.0699854	RGS2	1
BP	GO:0090050	positive regulation of cell migration involved in sprouting angiogenesis	44583	35/18723	0.0403508	0.11268	0.0699854	AKT3	1
BP	GO:1905898	positive regulation of response to endoplasmic reticulum stress	44583	35/18723	0.0403508	0.11268	0.0699854	PMAIP1	1
BP	GO:0046942	carboxylic acid transport	44614	273/18723	0.0403966	0.11268	0.0699854	RGS2/SLC36A1	2
BP	GO:0007548	sex differentiation	44614	276/18723	0.0412041	0.1136	0.0705566	RDH10/FGF9	2
BP	GO:0003203	endocardial cushion morphogenesis	44583	36/18723	0.0414805	0.1136	0.0705566	NOTCH1	1
BP	GO:0003230	cardiac atrium development	44583	36/18723	0.0414805	0.1136	0.0705566	NOTCH1	1
BP	GO:0036314	response to sterol	44583	36/18723	0.0414805	0.1136	0.0705566	INSIG1	1
BP	GO:0043949	regulation of cAMP-mediated signaling	44583	36/18723	0.0414805	0.1136	0.0705566	RGS2	1
BP	GO:0051955	regulation of amino acid transport	44583	36/18723	0.0414805	0.1136	0.0705566	RGS2	1
BP	GO:0060251	regulation of glial cell proliferation	44583	36/18723	0.0414805	0.1136	0.0705566	NOTCH1	1
BP	GO:0097009	energy homeostasis	44583	36/18723	0.0414805	0.1136	0.0705566	PRKAA2	1
BP	GO:0043542	endothelial cell migration	44614	279/18723	0.0420178	0.114607	0.0711819	AKT3/NOTCH1	2
BP	GO:0003161	cardiac conduction system development	44583	37/18723	0.042609	0.114607	0.0711819	NOTCH1	1
BP	GO:0003176	aortic valve development	44583	37/18723	0.042609	0.114607	0.0711819	NOTCH1	1
BP	GO:0030513	positive regulation of BMP signaling pathway	44583	37/18723	0.042609	0.114607	0.0711819	NOTCH1	1
BP	GO:0040036	regulation of fibroblast growth factor receptor signaling pathway	44583	37/18723	0.042609	0.114607	0.0711819	SHISA2	1
BP	GO:0043029	T cell homeostasis	44583	37/18723	0.042609	0.114607	0.0711819	PMAIP1	1
BP	GO:0045616	regulation of keratinocyte differentiation	44583	37/18723	0.042609	0.114607	0.0711819	NOTCH1	1
BP	GO:1900077	negative regulation of cellular response to insulin stimulus	44583	37/18723	0.042609	0.114607	0.0711819	SOCS3	1
BP	GO:0044262	cellular carbohydrate metabolic process	44614	283/18723	0.0431122	0.115322	0.071626	PMAIP1/PDK4	2
BP	GO:0051146	striated muscle cell differentiation	44614	283/18723	0.0431122	0.115322	0.071626	RGS2/NOTCH1	2
BP	GO:0030279	negative regulation of ossification	44583	38/18723	0.0437362	0.115322	0.071626	NOTCH1	1
BP	GO:0035136	forelimb morphogenesis	44583	38/18723	0.0437362	0.115322	0.071626	RDH10	1
BP	GO:0042491	inner ear auditory receptor cell differentiation	44583	38/18723	0.0437362	0.115322	0.071626	NOTCH1	1
BP	GO:0048713	regulation of oligodendrocyte differentiation	44583	38/18723	0.0437362	0.115322	0.071626	NOTCH1	1
BP	GO:0071398	cellular response to fatty acid	44583	38/18723	0.0437362	0.115322	0.071626	PDK4	1
BP	GO:0072538	T-helper 17 type immune response	44583	38/18723	0.0437362	0.115322	0.071626	NOTCH1	1
BP	GO:1903580	positive regulation of ATP metabolic process	44583	38/18723	0.0437362	0.115322	0.071626	PRKAA2	1
BP	GO:0140014	mitotic nuclear division	44614	287/18723	0.0442174	0.116006	0.072051	KIF23/ANLN	2
BP	GO:0034599	cellular response to oxidative stress	44614	288/18723	0.0444954	0.116006	0.072051	PRKAA2/TP53INP1	2
BP	GO:0016572	histone phosphorylation	44583	39/18723	0.0448621	0.116006	0.072051	PRKAA2	1
BP	GO:0017158	regulation of calcium ion-dependent exocytosis	44583	39/18723	0.0448621	0.116006	0.072051	NOTCH1	1
BP	GO:0032506	cytokinetic process	44583	39/18723	0.0448621	0.116006	0.072051	ANLN	1
BP	GO:0032728	positive regulation of interferon-beta production	44583	39/18723	0.0448621	0.116006	0.072051	TLR7	1
BP	GO:0045823	positive regulation of heart contraction	44583	39/18723	0.0448621	0.116006	0.072051	RGS2	1
BP	GO:0046621	negative regulation of organ growth	44583	39/18723	0.0448621	0.116006	0.072051	RGS2	1
BP	GO:1902742	apoptotic process involved in development	44583	39/18723	0.0448621	0.116006	0.072051	NOTCH1	1
BP	GO:0016236	macroautophagy	44614	291/18723	0.0453333	0.116724	0.0724966	PRKAA2/TP53INP1	2
BP	GO:0060485	mesenchyme development	44614	291/18723	0.0453333	0.116724	0.0724966	RDH10/NOTCH1	2
BP	GO:0010632	regulation of epithelial cell migration	44614	292/18723	0.0456139	0.117196	0.0727898	AKT3/NOTCH1	2
BP	GO:0001822	kidney development	44614	293/18723	0.0458952	0.117403	0.0729183	RDH10/NOTCH1	2
BP	GO:0030866	cortical actin cytoskeleton organization	44583	40/18723	0.0459868	0.117403	0.0729183	ANLN	1
BP	GO:0060412	ventricular septum morphogenesis	44583	40/18723	0.0459868	0.117403	0.0729183	NOTCH1	1
BP	GO:0048193	Golgi vesicle transport	44614	296/18723	0.046743	0.118761	0.073762	INSIG1/MYO5A	2
BP	GO:0010907	positive regulation of glucose metabolic process	44583	41/18723	0.0471101	0.118761	0.073762	PMAIP1	1
BP	GO:0055023	positive regulation of cardiac muscle tissue growth	44583	41/18723	0.0471101	0.118761	0.073762	NOTCH1	1
BP	GO:1900371	regulation of purine nucleotide biosynthetic process	44583	41/18723	0.0471101	0.118761	0.073762	PDK4	1
BP	GO:1903524	positive regulation of blood circulation	44583	41/18723	0.0471101	0.118761	0.073762	RGS2	1
BP	GO:1905314	semi-lunar valve development	44583	41/18723	0.0471101	0.118761	0.073762	NOTCH1	1
BP	GO:1901990	regulation of mitotic cell cycle phase transition	44614	299/18723	0.0475967	0.119737	0.0743682	CCND2/ANLN	2
BP	GO:0030808	regulation of nucleotide biosynthetic process	44583	42/18723	0.0482323	0.119835	0.074429	PDK4	1
BP	GO:0032467	positive regulation of cytokinesis	44583	42/18723	0.0482323	0.119835	0.074429	KIF23	1
BP	GO:0045687	positive regulation of glial cell differentiation	44583	42/18723	0.0482323	0.119835	0.074429	NOTCH1	1
BP	GO:0072595	maintenance of protein localization in organelle	44583	42/18723	0.0482323	0.119835	0.074429	INSIG1	1
BP	GO:0090051	negative regulation of cell migration involved in sprouting angiogenesis	44583	42/18723	0.0482323	0.119835	0.074429	NOTCH1	1
BP	GO:0090317	negative regulation of intracellular protein transport	44583	42/18723	0.0482323	0.119835	0.074429	INSIG1	1
BP	GO:0072001	renal system development	44614	302/18723	0.0484562	0.120143	0.0746206	RDH10/NOTCH1	2
BP	GO:0015849	organic acid transport	44614	303/18723	0.048744	0.120362	0.0747562	RGS2/SLC36A1	2
BP	GO:0060070	canonical Wnt signaling pathway	44614	303/18723	0.048744	0.120362	0.0747562	TBL1XR1/NOTCH1	2
BP	GO:0090287	regulation of cellular response to growth factor stimulus	44614	304/18723	0.0490324	0.12063	0.0749228	SHISA2/NOTCH1	2
BP	GO:0014014	negative regulation of gliogenesis	44583	43/18723	0.0493531	0.12063	0.0749228	NOTCH1	1
BP	GO:0045981	positive regulation of nucleotide metabolic process	44583	43/18723	0.0493531	0.12063	0.0749228	PRKAA2	1
BP	GO:0061383	trabecula morphogenesis	44583	43/18723	0.0493531	0.12063	0.0749228	NOTCH1	1
BP	GO:1900544	positive regulation of purine nucleotide metabolic process	44583	43/18723	0.0493531	0.12063	0.0749228	PRKAA2	1
BP	GO:0001666	response to hypoxia	44614	307/18723	0.0499015	0.121639	0.0755497	PMAIP1/NOTCH1	2
CC	GO:0032593	insulin-responsive compartment	44583	10/19550	0.0111989	0.248779	0.222287	MYO5A	1
CC	GO:0070938	contractile ring	44583	10/19550	0.0111989	0.248779	0.222287	ANLN	1
CC	GO:0032009	early phagosome	44583	12/19550	0.0134243	0.248779	0.222287	TLR7	1
CC	GO:0072686	mitotic spindle	44614	161/19550	0.013975	0.248779	0.222287	TBL1XR1/KIF23	2
CC	GO:0032433	filopodium tip	44583	17/19550	0.0189669	0.248779	0.222287	MYO5A	1
CC	GO:0036020	endolysosome membrane	44583	18/19550	0.0200718	0.248779	0.222287	TLR7	1
CC	GO:0030496	midbody	44614	196/19550	0.0202495	0.248779	0.222287	KIF23/ANLN	2
CC	GO:0061695	transferase complex, transferring phosphorus-containing groups	44614	239/19550	0.0292746	0.262068	0.234161	SOCS3/CCND2	2
CC	GO:0036019	endolysosome	44583	27/19550	0.0299629	0.262068	0.234161	TLR7	1
CC	GO:0005942	phosphatidylinositol 3-kinase complex	44583	28/19550	0.031056	0.262068	0.234161	SOCS3	1
CC	GO:0090543	Flemming body	44583	35/19550	0.038675	0.262068	0.234161	KIF23	1
CC	GO:0000307	cyclin-dependent protein kinase holoenzyme complex	44583	42/19550	0.0462367	0.262068	0.234161	CCND2	1
CC	GO:0099738	cell cortex region	44583	44/19550	0.0483867	0.262068	0.234161	ANLN	1
MF	GO:0003774	cytoskeletal motor activity	44614	114/18368	0.00813336	0.128425	0.0939172	KIF23/MYO5A	2
MF	GO:0016857	racemase and epimerase activity, acting on carbohydrates and derivatives	44583	11/18368	0.0131	0.128425	0.0939172	DSEL	1
MF	GO:0035197	siRNA binding	44583	11/18368	0.0131	0.128425	0.0939172	TLR7	1
MF	GO:0022858	alanine transmembrane transporter activity	44583	12/18368	0.0142828	0.128425	0.0939172	SLC36A1	1
MF	GO:0052650	NADP-retinol dehydrogenase activity	44583	13/18368	0.0154642	0.128425	0.0939172	RDH10	1
MF	GO:0035173	histone kinase activity	44583	16/18368	0.0190003	0.128425	0.0939172	PRKAA2	1
MF	GO:0046935	1-phosphatidylinositol-3-kinase regulator activity	44583	16/18368	0.0190003	0.128425	0.0939172	SOCS3	1
MF	GO:0016854	racemase and epimerase activity	44583	17/18368	0.0201763	0.128425	0.0939172	DSEL	1
MF	GO:0004745	NAD-retinol dehydrogenase activity	44583	19/18368	0.0225242	0.128425	0.0939172	RDH10	1
MF	GO:0035014	phosphatidylinositol 3-kinase regulator activity	44583	20/18368	0.0236962	0.128425	0.0939172	SOCS3	1
MF	GO:0005516	calmodulin binding	44614	201/18368	0.0238394	0.128425	0.0939172	RGS2/MYO5A	2
MF	GO:0019887	protein kinase regulator activity	44614	204/18368	0.0245052	0.128425	0.0939172	SOCS3/CCND2	2
MF	GO:0005416	amino acid:cation symporter activity	44583	22/18368	0.0260361	0.128425	0.0939172	SLC36A1	1
MF	GO:0005540	hyaluronic acid binding	44583	22/18368	0.0260361	0.128425	0.0939172	VCAN	1
MF	GO:0008106	alcohol dehydrogenase (NADP+) activity	44583	22/18368	0.0260361	0.128425	0.0939172	RDH10	1
MF	GO:0030021	extracellular matrix structural constituent conferring compression resistance	44583	22/18368	0.0260361	0.128425	0.0939172	VCAN	1
MF	GO:0001965	G-protein alpha-subunit binding	44583	24/18368	0.0283707	0.128425	0.0939172	RGS2	1
MF	GO:0015295	solute:proton symporter activity	44583	24/18368	0.0283707	0.128425	0.0939172	SLC36A1	1
MF	GO:0005104	fibroblast growth factor receptor binding	44583	25/18368	0.029536	0.128425	0.0939172	FGF9	1
MF	GO:0005112	Notch binding	44583	25/18368	0.029536	0.128425	0.0939172	NOTCH1	1
MF	GO:0005539	glycosaminoglycan binding	44614	230/18368	0.0305906	0.128425	0.0939172	FGF9/VCAN	2
MF	GO:0038187	pattern recognition receptor activity	44583	26/18368	0.0306999	0.128425	0.0939172	TLR7	1
MF	GO:0019207	kinase regulator activity	44614	233/18368	0.0313281	0.128425	0.0939172	SOCS3/CCND2	2
MF	GO:0003953	NAD+ nucleosidase activity	44583	28/18368	0.0330238	0.128425	0.0939172	TLR7	1
MF	GO:0004033	aldo-keto reductase (NADP) activity	44583	29/18368	0.0341837	0.128425	0.0939172	RDH10	1
MF	GO:0000146	microfilament motor activity	44583	31/18368	0.0364997	0.128425	0.0939172	MYO5A	1
MF	GO:0042910	xenobiotic transmembrane transporter activity	44583	31/18368	0.0364997	0.128425	0.0939172	SLC36A1	1
MF	GO:0015175	neutral amino acid transmembrane transporter activity	44583	38/18368	0.0445637	0.151198	0.110572	SLC36A1	1
MF	GO:0048487	beta-tubulin binding	44583	41/18368	0.0479999	0.157241	0.114991	RGS2	1
