# Supplementary material for: Integrated analysis of the functions and clinical implications of exosome circRNAs in colorectal cancer
Source: Front Immunol. 2022 Jul 18;13:919014. doi: 10.3389/fimmu.2022.919014 (PMC9339618; doi:10.3389/fimmu.2022.919014)
Supplement: Supplementary Figure 7 — The correlation between the immune cells and RGS2. [file Table_7.xlsx]

## Sheet: Sheet1
ID	Description	GeneRatio	BgRatio	pvalue	p.adjust	qvalue	geneID	Count
hsa04920	Adipocytokine signaling pathway	44636	69/8112	0.000304715	0.0200324	0.0145599	AKT3/PRKAA2/SOCS3	3
hsa04917	Prolactin signaling pathway	44636	70/8112	0.000317975	0.0200324	0.0145599	AKT3/SOCS3/CCND2	3
hsa04931	Insulin resistance	44636	108/8112	0.00113284	0.0475792	0.0345814	AKT3/PRKAA2/SOCS3	3
hsa04068	FoxO signaling pathway	44636	131/8112	0.00197615	0.0489549	0.0355813	AKT3/PRKAA2/CCND2	3
hsa04910	Insulin signaling pathway	44636	137/8112	0.00224629	0.0489549	0.0355813	AKT3/PRKAA2/SOCS3	3
hsa05162	Measles	44636	139/8112	0.00234121	0.0489549	0.0355813	AKT3/TLR7/CCND2	3
hsa05224	Breast cancer	44636	147/8112	0.00274584	0.0489549	0.0355813	AKT3/FGF9/NOTCH1	3
hsa04932	Non-alcoholic fatty liver disease	44636	155/8112	0.00319148	0.0489549	0.0355813	AKT3/PRKAA2/SOCS3	3
hsa04630	JAK-STAT signaling pathway	44636	162/8112	0.00361612	0.0489549	0.0355813	AKT3/SOCS3/CCND2	3
hsa05164	Influenza A	44636	171/8112	0.00421114	0.0489549	0.0355813	AKT3/SOCS3/TLR7	3
hsa04151	PI3K-Akt signaling pathway	44667	354/8112	0.00427384	0.0489549	0.0355813	AKT3/PRKAA2/FGF9/CCND2	4
hsa04213	Longevity regulating pathway - multiple species	44608	62/8112	0.00643787	0.0675976	0.0491311	AKT3/PRKAA2	2
hsa05218	Melanoma	44608	72/8112	0.00860256	0.0742119	0.0539385	AKT3/FGF9	2
hsa01524	Platinum drug resistance	44608	73/8112	0.00883475	0.0742119	0.0539385	AKT3/PMAIP1	2
hsa04115	p53 signaling pathway	44608	73/8112	0.00883475	0.0742119	0.0539385	PMAIP1/CCND2	2
hsa05210	Colorectal cancer	44608	86/8112	0.0121055	0.0953307	0.069288	AKT3/PMAIP1	2
hsa04211	Longevity regulating pathway	44608	89/8112	0.0129254	0.0958001	0.0696291	AKT3/PRKAA2	2
hsa01522	Endocrine resistance	44608	98/8112	0.0155271	0.10869	0.0789977	AKT3/NOTCH1	2
hsa04620	Toll-like receptor signaling pathway	44608	104/8112	0.0173772	0.115238	0.0837571	AKT3/TLR7	2
hsa04922	Glucagon signaling pathway	44608	107/8112	0.0183361	0.115518	0.0839601	AKT3/PRKAA2	2
hsa04668	TNF signaling pathway	44608	112/8112	0.0199836	0.116428	0.0846218	AKT3/SOCS3	2
hsa05206	MicroRNAs in cancer	44636	310/8112	0.0213839	0.116428	0.0846218	KIF23/CCND2/NOTCH1	3
hsa04935	Growth hormone synthesis, secretion and action	44608	119/8112	0.0223915	0.116428	0.0846218	AKT3/SOCS3	2
hsa04152	AMPK signaling pathway	44608	120/8112	0.022745	0.116428	0.0846218	AKT3/PRKAA2	2
hsa04919	Thyroid hormone signaling pathway	44608	121/8112	0.0231008	0.116428	0.0846218	AKT3/NOTCH1	2
hsa05165	Human papillomavirus infection	44636	331/8112	0.0253946	0.11973	0.087022	AKT3/CCND2/NOTCH1	3
hsa04380	Osteoclast differentiation	44608	128/8112	0.0256565	0.11973	0.087022	AKT3/SOCS3	2
hsa04210	Apoptosis	44608	136/8112	0.0287134	0.122451	0.0889996	AKT3/PMAIP1	2
hsa04371	Apelin signaling pathway	44608	139/8112	0.0298963	0.122451	0.0889996	AKT3/PRKAA2	2
hsa05418	Fluid shear stress and atherosclerosis	44608	139/8112	0.0298963	0.122451	0.0889996	AKT3/PRKAA2	2
hsa04140	Autophagy - animal	44608	141/8112	0.0306958	0.122451	0.0889996	AKT3/PRKAA2	2
hsa04936	Alcoholic liver disease	44608	142/8112	0.0310987	0.122451	0.0889996	AKT3/PRKAA2	2
hsa05226	Gastric cancer	44608	149/8112	0.033979	0.127347	0.0925583	AKT3/FGF9	2
hsa04921	Oxytocin signaling pathway	44608	154/8112	0.0360991	0.127347	0.0925583	PRKAA2/RGS2	2
hsa04150	mTOR signaling pathway	44608	155/8112	0.0365292	0.127347	0.0925583	AKT3/PRKAA2	2
hsa04218	Cellular senescence	44608	156/8112	0.0369614	0.127347	0.0925583	AKT3/CCND2	2
hsa05160	Hepatitis C	44608	157/8112	0.0373957	0.127347	0.0925583	AKT3/SOCS3	2
hsa04022	cGMP-PKG signaling pathway	44608	167/8112	0.0418472	0.135199	0.0982648	AKT3/RGS2	2
hsa04310	Wnt signaling pathway	44608	167/8112	0.0418472	0.135199	0.0982648	TBL1XR1/CCND2	2
